# Supplementary material for: N,N′-Bis(2-iodo­benzyl­idene)ethane-1,2-diamine
Source: Acta Crystallogr Sect E Struct Rep Online. 2008 Sep 6;64(Pt 10):o1870–1. doi: 10.1107/S1600536808027608 (PMC2959359; doi:10.1107/S1600536808027608)
Supplement: Supplementary file 1 [file e-64-o1870-sup1.cif]

##############################################################################
###                                                                        ###
###        Electronic paper (Acta Crystallographica Section E)             ###
###                                                                        ###
##############################################################################
#                                                                            #
# This CIF contains the data in a paper accepted for publication in Acta     #
# Crystallographica Section E. It conforms to the requirements of Notes      #
# for Authors for Section E, and has been peer reviewed under the auspices   #
# of the IUCr Commission on Journals.                                        #
#                                                                            #
# Full details of the Crystallographic Information File format               #
# are given in the paper "The Crystallographic Information File (CIF):       #
# a New Standard Archive File for Crystallography" by S. R. Hall, F. H.      #
# Allen and I. D. Brown [Acta Cryst. (1991), A47, 655-685].                  #
#                                                                            #
# The current version of the core CIF dictionary is obtainable from          #
# ftp://ftp.iucr.org/pub/cif_core.dic. The current version number is 2.4.    #
#                                                                            #
# Software is freely available for graphical display of the structure(s) in  #
# this CIF.  For information consult the CIF home page http://www.iucr.org/  #
# cif/home.html                                                              #
#                                                                            #
# This file may be used for bona fide research purposes within the           #
# scientific community so long as proper attribution is given to the journal # 
# article from which it was obtained.                                        #
#                                                                            #
##############################################################################
                                             
data_global
_audit_creation_method     'form.cif (version 2.0)'
_journal_data_validation_number     ?
_journal_date_recd_electronic     2008-08-26
_journal_date_accepted     2008-08-28
_journal_name_full     'Acta Crystallographica, Section E'
_journal_year     2008
_journal_volume     64
_journal_issue     10
_journal_page_first     o1870
_journal_page_last     o1871
_journal_paper_category     QO
_journal_coeditor_code     AT2623
_publ_contact_author_name     'Prof. Fun Hoong Kun'
_publ_contact_author_address
;
      X-ray Crystallography Unit
      School of Physics
      Universiti Sains Malaysia
      11800 USM, Penang
      MALAYSIA
;
_publ_contact_author_email     'hkfun@usm.my'
_publ_contact_author_fax     '6 04 6579150'
_publ_contact_author_phone     '6 04 6533652'
_publ_section_title
;
<i>N</i>,<i>N</i>'-Bis(2-iodobenzylidene)ethane-1,2-diamine
;
loop_
    _publ_author_name
    _publ_author_footnote
    _publ_author_address
    'Hoong-Kun Fun' ?
;     X-ray Crystallography Unit
      School of Physics
      Universiti Sains Malaysia
      11800 USM, Penang
      Malaysia
;
    'Reza Kia'
;
      Additional correspondence author, e-mail: zsrkk@yahoo.com.
;
;     X-ray Crystallography Unit
      School of Physics
      Universiti Sains Malaysia
      11800 USM, Penang
      Malaysia
;
data_I
_audit_creation_method     SHELXL-97
_chemical_name_systematic
;
N,N'-Bis(2-iodobenzylidene)ethane-1,2-diamine
;
_chemical_name_common
;
;
_chemical_formula_moiety     'C16 H14 I2 N2'
_chemical_formula_sum     'C16 H14 I2 N2'
_chemical_formula_iupac     'C16 H14 I2 N2'
_chemical_formula_weight     488.09
_chemical_melting_point     ?
_symmetry_cell_setting     'monoclinic'
_symmetry_space_group_name_H-M     'P 21/c'
_symmetry_space_group_name_Hall     '-P 2ybc'
loop_
    _symmetry_equiv_pos_as_xyz
    'x, y, z'
    '-x, y+1/2, -z+1/2'
    '-x, -y, -z'
    'x, -y-1/2, z-1/2'
_cell_length_a     12.1820(4)
_cell_length_b     4.59780(10)
_cell_length_c     14.5664(4)
_cell_angle_alpha     90.00
_cell_angle_beta     94.424(2)
_cell_angle_gamma     90.00
_cell_volume     813.44(4)
_cell_formula_units_Z     2
_cell_measurement_reflns_used     7125
_cell_measurement_theta_min     2.81
_cell_measurement_theta_max     38.91
_cell_measurement_temperature     100.00(10)
_exptl_crystal_description     'plate'
_exptl_crystal_colour     'colourless'
_exptl_crystal_size_max     0.51
_exptl_crystal_size_mid     0.14
_exptl_crystal_size_min     0.02
_exptl_crystal_density_diffrn     1.993
_exptl_crystal_density_meas     ?
_exptl_crystal_density_method     'not measured'
_exptl_crystal_F_000     460
_exptl_absorpt_coefficient_mu     3.858
_exptl_absorpt_correction_type     'multi-scan'
_exptl_absorpt_process_details     '(SADABS; Bruker, 2005)'
_exptl_absorpt_correction_T_min     0.2437
_exptl_absorpt_correction_T_max     0.9165
_exptl_special_details
;
The low-temperature data was collected with the Oxford Cyrosystem Cobra
low-temperature attachment.
;
_diffrn_ambient_temperature     100.00(10)
_diffrn_radiation_type     MoK\a
_diffrn_radiation_wavelength     0.71073
_diffrn_radiation_source     'fine-focus sealed tube'
_diffrn_radiation_monochromator     graphite
_diffrn_measurement_device_type
;
Bruker SMART APEXII CCD area-detector
;
_diffrn_measurement_method     '\f and \w'
_diffrn_detector_area_resol_mean     ?
_diffrn_reflns_number     24819
_diffrn_reflns_av_R_equivalents     0.0444
_diffrn_reflns_av_sigmaI/netI     0.0339
_diffrn_reflns_theta_min     1.68
_diffrn_reflns_theta_max     37.50
_diffrn_reflns_theta_full     37.50
_diffrn_measured_fraction_theta_max     0.989
_diffrn_measured_fraction_theta_full     0.989
_diffrn_reflns_limit_h_min     -19
_diffrn_reflns_limit_h_max     20
_diffrn_reflns_limit_k_min     -7
_diffrn_reflns_limit_k_max     7
_diffrn_reflns_limit_l_min     -24
_diffrn_reflns_limit_l_max     24
_diffrn_standards_number     0
_diffrn_standards_interval_count     ?
_diffrn_standards_interval_time     ?
_diffrn_standards_decay_%     ?
_refine_special_details
;
Refinement of <i>F</i>^2^ against ALL reflections. The weighted <i>R</i>-factor
<i>wR</i> and goodness of fit <i>S</i> are based on <i>F</i>^2^, conventional
<i>R</i>-factors <i>R</i> are based on <i>F</i>, with <i>F</i> set to zero for
negative <i>F</i>^2^. The threshold expression of <i>F</i>^2^ >
\s(<i>F</i>^2^) is used only for calculating <i>R</i>-factors(gt) <i>etc</i>.
and is not relevant to the choice of reflections for refinement.
<i>R</i>-factors based on <i>F</i>^2^ are statistically about twice as large
as those based on <i>F</i>, and <i>R</i>- factors based on ALL data will be
even larger.
;
_reflns_number_total     4235
_reflns_number_gt     3466
_reflns_threshold_expression     I>2\s(I)
_refine_ls_structure_factor_coef     Fsqd
_refine_ls_matrix_type     full
_refine_ls_R_factor_all     0.0404
_refine_ls_R_factor_gt     0.0305
_refine_ls_wR_factor_gt     0.0696
_refine_ls_wR_factor_ref     0.0736
_refine_ls_goodness_of_fit_ref     1.162
_refine_ls_restrained_S_all     1.162
_refine_ls_number_reflns     4235
_refine_ls_number_parameters     115
_refine_ls_number_restraints     0
_refine_ls_hydrogen_treatment     refall
_refine_ls_weighting_scheme     calc
_refine_ls_weighting_details
         'calc w=1/[\s^2^(Fo^2^)+(0.0295P)^2^+0.1458P] where P=(Fo^2^+2Fc^2^)/3'
_atom_sites_solution_hydrogens     geom
_atom_sites_solution_primary     direct
_atom_sites_solution_secondary     difmap
_refine_ls_shift/su_max     0.001
_refine_ls_shift/su_mean     0.000
_refine_diff_density_max     1.892
_refine_diff_density_min     -1.736
_refine_ls_extinction_method     none
_refine_ls_extinction_coef     ?
loop_
    _atom_type_symbol
    _atom_type_description
    _atom_type_scat_dispersion_real
    _atom_type_scat_dispersion_imag
    _atom_type_scat_source
    'C' 'C' 0.0033 0.0016
                         'International Tables Vol C Tables 4.2.6.8 and 6.1.1.4'
    'H' 'H' 0.0000 0.0000
                         'International Tables Vol C Tables 4.2.6.8 and 6.1.1.4'
    'N' 'N' 0.0061 0.0033
                         'International Tables Vol C Tables 4.2.6.8 and 6.1.1.4'
    'I' 'I' -0.4742 1.8119
                         'International Tables Vol C Tables 4.2.6.8 and 6.1.1.4'
_computing_data_collection     'APEX2 (Bruker, 2005)'
_computing_cell_refinement     'APEX2 (Bruker, 2005)'
_computing_data_reduction     'SAINT (Bruker, 2005)'
_computing_structure_solution     'SHELXTL (Sheldrick, 2008)'
_computing_structure_refinement     'SHELXTL (Sheldrick, 2008)'
_computing_molecular_graphics     'SHELXTL (Sheldrick, 2008)'
_computing_publication_material
;
SHELXTL (Sheldrick, 2008) and PLATON (Spek, 2003)
;
loop_
    _atom_site_type_symbol
    _atom_site_label
    _atom_site_fract_x
    _atom_site_fract_y
    _atom_site_fract_z
    _atom_site_U_iso_or_equiv
    _atom_site_adp_type
    _atom_site_calc_flag
    _atom_site_refinement_flags
    _atom_site_occupancy
    _atom_site_disorder_assembly
    _atom_site_disorder_group
    I I1 0.219874(11) 0.02241(3) 0.328844(8) 0.01748(5) Uani d . 1 . .
    N N1 0.14038(12) 0.3597(4) 0.03053(10) 0.0158(3) Uani d . 1 . .
    C C1 0.29294(15) -0.0875(4) 0.20654(12) 0.0146(3) Uani d . 1 . .
    C C2 0.37697(15) -0.2923(4) 0.21484(12) 0.0167(3) Uani d . 1 . .
    C C3 0.43327(16) -0.3648(5) 0.13879(12) 0.0178(3) Uani d . 1 . .
    C C4 0.40419(16) -0.2345(5) 0.05442(13) 0.0185(4) Uani d . 1 . .
    C C5 0.32010(17) -0.0341(4) 0.04599(13) 0.0160(3) Uani d . 1 . .
    H H5 0.2813 -0.0060 -0.0162 0.019 Uiso d R 1 . .
    C C6 0.26222(16) 0.0456(4) 0.12178(13) 0.0135(3) Uani d . 1 . .
    C C7 0.17398(15) 0.2630(4) 0.10940(12) 0.0147(3) Uani d . 1 . .
    C C8 0.05021(16) 0.5681(4) 0.02623(13) 0.0160(3) Uani d . 1 . .
    H H8B 0.0723(18) 0.725(5) -0.0044(15) 0.016(6) Uiso d . 1 . .
    H H4 0.4465(18) -0.278(5) 0.0004(15) 0.017(6) Uiso d . 1 . .
    H H8A 0.0293(19) 0.629(6) 0.0866(16) 0.021(6) Uiso d . 1 . .
    H H2 0.3998(18) -0.387(6) 0.2766(16) 0.015(6) Uiso d . 1 . .
    H H7 0.144(2) 0.323(7) 0.1634(18) 0.034(7) Uiso d . 1 . .
    H H3 0.488(3) -0.507(5) 0.148(2) 0.031(9) Uiso d . 1 . .
loop_
    _atom_site_aniso_label
    _atom_site_aniso_U_11
    _atom_site_aniso_U_22
    _atom_site_aniso_U_33
    _atom_site_aniso_U_12
    _atom_site_aniso_U_13
    _atom_site_aniso_U_23
    I1 0.02070(7) 0.01995(7) 0.01214(6) 0.00044(4) 0.00353(4) 0.00024(4)
    N1 0.0157(7) 0.0154(8) 0.0163(6) 0.0034(6) 0.0008(5) 0.0003(5)
    C1 0.0162(8) 0.0149(8) 0.0127(7) -0.0002(6) 0.0015(6) -0.0012(6)
    C2 0.0184(8) 0.0151(8) 0.0160(7) 0.0003(7) -0.0026(6) 0.0001(6)
    C3 0.0155(8) 0.0175(9) 0.0201(8) 0.0046(7) -0.0003(6) -0.0004(7)
    C4 0.0192(8) 0.0187(9) 0.0178(8) 0.0049(7) 0.0033(6) -0.0019(6)
    C5 0.0188(8) 0.0161(8) 0.0132(7) 0.0018(6) 0.0028(6) -0.0030(6)
    C6 0.0151(8) 0.0132(8) 0.0123(7) 0.0001(6) 0.0011(6) -0.0011(6)
    C7 0.0147(7) 0.0129(8) 0.0168(7) 0.0008(6) 0.0021(6) -0.0011(6)
    C8 0.0151(8) 0.0149(8) 0.0178(8) 0.0038(6) 0.0009(6) 0.0002(6)
_geom_special_details
;
All e.s.d.'s (except the e.s.d. in the dihedral angle between two l.s. planes)
are estimated using the full covariance matrix. The cell e.s.d.'s are taken
into account individually in the estimation of e.s.d.'s in distances, angles
and torsion angles; correlations between e.s.d.'s in cell parameters are only
used when they are defined by crystal symmetry. An approximate (isotropic)
treatment of cell e.s.d.'s is used for estimating e.s.d.'s involving l.s.
planes.
;
loop_
    _geom_bond_atom_site_label_1
    _geom_bond_atom_site_label_2
    _geom_bond_site_symmetry_2
    _geom_bond_distance
    _geom_bond_publ_flag
    I1 C1 . 2.1133(17) ?
    N1 C7 . 1.270(2) ?
    N1 C8 . 1.455(2) ?
    C1 C2 . 1.389(3) ?
    C1 C6 . 1.403(3) ?
    C2 C3 . 1.388(3) ?
    C2 H2 . 1.02(2) ?
    C3 C4 . 1.388(3) ?
    C3 H3 . 0.94(3) ?
    C4 C5 . 1.376(3) ?
    C4 H4 . 0.99(2) ?
    C5 C6 . 1.404(3) ?
    C5 H5 . 0.9975 ?
    C6 C7 . 1.469(3) ?
    C7 H7 . 0.93(3) ?
    C8 C8 3_565 1.526(4) ?
    C8 H8B . 0.90(2) ?
    C8 H8A . 0.98(2) ?
loop_
    _geom_angle_atom_site_label_1
    _geom_angle_atom_site_label_2
    _geom_angle_atom_site_label_3
    _geom_angle_site_symmetry_1
    _geom_angle_site_symmetry_3
    _geom_angle
    _geom_angle_publ_flag
    C7 N1 C8 . . 117.33(16) ?
    C2 C1 C6 . . 121.13(17) ?
    C2 C1 I1 . . 116.36(13) ?
    C6 C1 I1 . . 122.46(14) ?
    C3 C2 C1 . . 119.97(17) ?
    C3 C2 H2 . . 118.9(13) ?
    C1 C2 H2 . . 121.1(13) ?
    C2 C3 C4 . . 119.67(18) ?
    C2 C3 H3 . . 116(2) ?
    C4 C3 H3 . . 124(2) ?
    C5 C4 C3 . . 120.34(18) ?
    C5 C4 H4 . . 119.5(13) ?
    C3 C4 H4 . . 120.1(13) ?
    C4 C5 C6 . . 121.35(18) ?
    C4 C5 H5 . . 117.7 ?
    C6 C5 H5 . . 116.7 ?
    C1 C6 C5 . . 117.54(18) ?
    C1 C6 C7 . . 123.23(17) ?
    C5 C6 C7 . . 119.23(17) ?
    N1 C7 C6 . . 122.09(17) ?
    N1 C7 H7 . . 122.8(17) ?
    C6 C7 H7 . . 115.1(17) ?
    N1 C8 C8 . 3_565 108.9(2) ?
    N1 C8 H8B . . 107.1(14) ?
    C8 C8 H8B 3_565 . 109.9(14) ?
    N1 C8 H8A . . 113.6(15) ?
    C8 C8 H8A 3_565 . 108.3(14) ?
    H8B C8 H8A . . 109(2) ?
loop_
    _geom_torsion_atom_site_label_1
    _geom_torsion_atom_site_label_2
    _geom_torsion_atom_site_label_3
    _geom_torsion_atom_site_label_4
    _geom_torsion_site_symmetry_1
    _geom_torsion_site_symmetry_2
    _geom_torsion_site_symmetry_3
    _geom_torsion_site_symmetry_4
    _geom_torsion
    _geom_torsion_publ_flag
    C6 C1 C2 C3 . . . . 1.1(3) ?
    I1 C1 C2 C3 . . . . -176.50(15) ?
    C1 C2 C3 C4 . . . . -0.9(3) ?
    C2 C3 C4 C5 . . . . 0.1(3) ?
    C3 C4 C5 C6 . . . . 0.5(3) ?
    C2 C1 C6 C5 . . . . -0.5(3) ?
    I1 C1 C6 C5 . . . . 176.90(13) ?
    C2 C1 C6 C7 . . . . 179.94(17) ?
    I1 C1 C6 C7 . . . . -2.6(3) ?
    C4 C5 C6 C1 . . . . -0.2(3) ?
    C4 C5 C6 C7 . . . . 179.31(18) ?
    C8 N1 C7 C6 . . . . 178.18(17) ?
    C1 C6 C7 N1 . . . . -173.04(19) ?
    C5 C6 C7 N1 . . . . 7.4(3) ?
    C7 N1 C8 C8 . . . 3_565 -114.6(2) ?
loop_
    _geom_hbond_atom_site_label_D
    _geom_hbond_atom_site_label_H
    _geom_hbond_atom_site_label_A
    _geom_hbond_site_symmetry_A
    _geom_hbond_distance_DH
    _geom_hbond_distance_HA
    _geom_hbond_distance_DA
    _geom_hbond_angle_DHA
    _geom_hbond_publ_flag
    C7 H7 I1 . 0.93(3) 2.87(3) 3.3880(18) 116(2) y
