# Supplementary material for: N,N′-Bis(2-iodo­benzyl­idene)ethane-1,2-diamine
Source: Acta Crystallogr Sect E Struct Rep Online. 2008 Sep 6;64(Pt 10):o1870–1. doi: 10.1107/S1600536808027608 (PMC2959359; doi:10.1107/S1600536808027608)
Supplement: Supplementary file 2 [file e-64-o1870-Isup2.hkl]

# 
# h,k,l, Fc-squared, Fo-squared, sigma(Fo-squared) and status flag 
# 
data_I
_shelx_title ' 2ienm in P2(1)/c  (100K)' 
_shelx_refln_list_code          4 
_shelx_F_calc_maximum      227.11 
_exptl_crystal_F_000       460.00 
_reflns_d_resolution_high  0.5838 
 
loop_ 
 _symmetry_equiv_pos_as_xyz 
 'x, y, z' 
 '-x, y+1/2, -z+1/2' 
 '-x, -y, -z' 
 'x, -y-1/2, z-1/2' 
 
_cell_length_a    12.1820 
_cell_length_b     4.5978 
_cell_length_c    14.5664 
_cell_angle_alpha  90.000 
_cell_angle_beta   94.424 
_cell_angle_gamma  90.000 
 
_shelx_F_squared_multiplier     1.000 
 
loop_ 
 _refln_index_h 
 _refln_index_k 
 _refln_index_l 
 _refln_F_squared_calc 
 _refln_F_squared_meas 
 _refln_F_squared_sigma 
 _refln_observed_status 
   1   0   0      154.10      104.70     10.92 o 
   2   0   0    41943.52    32625.84    899.02 o 
   3   0   0     6581.55     6319.04     93.09 o 
   4   0   0     9307.78     8867.81    129.94 o 
   5   0   0    16651.76    16276.84    220.92 o 
   6   0   0     4219.47     4209.93     68.14 o 
   7   0   0     8646.92     8578.86    126.65 o 
   8   0   0       11.96       22.30      4.83 o 
   9   0   0     6497.25     6434.39    105.70 o 
  10   0   0      538.17      599.26     25.23 o 
  11   0   0     6705.59     7073.99    117.49 o 
  12   0   0     2521.31     2735.53     58.71 o 
  13   0   0     1721.53     1764.78     51.91 o 
  14   0   0     2469.72     2511.99     78.30 o 
  15   0   0      248.48      263.11     22.36 o 
  16   0   0     1403.33     1514.45     54.94 o 
  17   0   0       33.72       30.74     25.06 o 
  18   0   0     1195.12     1391.93    133.73 o 
   1   1   0      219.30      226.16      6.48 o 
   2   1   0     7946.53     8195.12    105.22 o 
   3   1   0     3828.34     4087.47     49.88 o 
   4   1   0      771.62      758.65     12.17 o 
   5   1   0      278.98      328.29      7.05 o 
   6   1   0        2.18        1.64      1.99 o 
   7   1   0       41.31       43.27      3.90 o 
   8   1   0      319.56      301.45     11.21 o 
   9   1   0      120.94      112.95      7.44 o 
  10   1   0       81.78       59.19      7.50 o 
  11   1   0        9.93        8.29      4.79 o 
  12   1   0       25.75       25.68      5.76 o 
  13   1   0        1.71        4.41      5.84 o 
  14   1   0        4.03        4.26      8.54 o 
  15   1   0       69.69       54.65     13.89 o 
  16   1   0        2.31       -3.10      9.80 o 
  17   1   0       20.04        9.89     11.56 o 
  18   1   0        2.21       18.84     15.65 o 
  19   1   0        9.06      -10.96     15.17 o 
  20   1   0        7.01       11.18     43.62 o 
   0   2   0    19745.06    19718.30    806.64 o 
   1   2   0     1296.63     1316.60     38.53 o 
   2   2   0    21326.23    21776.68    390.38 o 
   3   2   0     2274.71     2188.01     45.81 o 
   4   2   0    16333.01    16886.56    225.83 o 
   5   2   0     4100.32     3877.76     52.35 o 
   6   2   0     2287.31     2249.07     34.85 o 
   7   2   0    10021.03    10163.02    125.66 o 
   8   2   0        0.64        5.04      4.19 o 
   9   2   0     8493.39     8488.65    118.07 o 
  10   2   0      363.40      399.82     17.17 o 
  11   2   0     4511.63     4370.80     79.95 o 
  12   2   0     1822.24     1933.67     54.85 o 
  13   2   0      904.36      967.26     44.17 o 
  14   2   0     1979.28     2015.68     60.62 o 
  15   2   0       90.63       80.63     21.76 o 
  16   2   0     1369.10     1486.94     52.84 o 
  17   2   0       45.74       19.88     15.53 o 
  18   2   0      765.03      769.17     47.96 o 
  19   2   0      287.17      228.40     37.08 o 
  20   2   0      223.91      188.25     31.97 o 
   1   3   0     1757.15     1963.96     43.79 o 
   2   3   0       87.93       77.75      7.83 o 
   3   3   0     1152.07     1206.65     41.42 o 
   4   3   0     1690.39     1706.08     45.38 o 
   5   3   0      410.55      446.65     16.36 o 
   6   3   0     1527.14     1521.51     45.23 o 
   7   3   0     1327.67     1299.96     29.57 o 
   8   3   0     1254.47     1335.91     40.97 o 
   9   3   0       85.11       49.39     10.20 o 
  10   3   0      625.32      656.33     40.73 o 
  11   3   0      200.80      201.88     26.82 o 
  12   3   0      403.73      439.24     40.43 o 
  13   3   0      139.03       99.21     17.64 o 
  14   3   0       32.62       33.55     14.17 o 
  15   3   0      372.05      396.51     30.47 o 
  16   3   0      114.01      110.28     22.80 o 
  17   3   0      122.18      142.35     36.59 o 
  18   3   0       20.55        4.34     22.19 o 
  19   3   0       24.93       19.59     22.02 o 
   0   4   0     6423.26     6554.08    142.85 o 
   1   4   0       86.82       78.71     10.88 o 
   2   4   0     5643.03     5669.40    102.84 o 
   3   4   0     1132.41     1159.63     34.93 o 
   4   4   0     2414.47     2470.51     54.50 o 
   5   4   0     3815.29     3724.07     71.45 o 
   6   4   0      554.12      598.97     27.42 o 
   7   4   0     4416.75     4355.43     94.10 o 
   8   4   0       14.47       22.35     10.19 o 
   9   4   0     1840.33     1896.20     74.60 o 
  10   4   0      453.11      483.93     38.35 o 
  11   4   0     1082.80     1105.99     74.25 o 
  12   4   0      314.88      273.23     31.34 o 
  13   4   0      492.51      463.45     41.69 o 
  14   4   0      188.70      139.79     30.38 o 
  15   4   0       31.81        8.63     19.74 o 
  16   4   0      652.25      696.32     52.49 o 
  17   4   0        0.12      -12.74     19.12 o 
   1   5   0     1495.01     1641.53     56.85 o 
   2   5   0      277.77      250.95     20.14 o 
   3   5   0     1886.18     1935.40     52.73 o 
   4   5   0     1416.44     1475.84     70.20 o 
   5   5   0      853.71      893.26     38.68 o 
   6   5   0      946.38      998.64    102.98 o 
   7   5   0      100.35      141.64     22.03 o 
   8   5   0     1186.46     1193.95     80.77 o 
   9   5   0       13.74        0.70     14.80 o 
  10   5   0      363.11      331.36     35.47 o 
  11   5   0       20.67        8.52     17.91 o 
  12   5   0       13.05       13.22     19.46 o 
  13   5   0      138.05      106.06     31.05 o 
  14   5   0      140.35      109.19     32.48 o 
  15   5   0      230.99      233.04     51.51 o 
  16   5   0       16.58        1.30     29.26 o 
   0   6   0      508.45      516.18     59.27 o 
   1   6   0       19.05       20.96     20.04 o 
   2   6   0      693.17      741.30     84.16 o 
   3   6   0      373.02      308.43     47.09 o 
   4   6   0      367.87      284.93     82.92 o 
   5   6   0      433.76      406.52     40.79 o 
   6   6   0       91.84       65.82     34.03 o 
   7   6   0      631.81      676.15     70.22 o 
   8   6   0       35.44       10.17     22.19 o 
   9   6   0     1053.82     1218.53     82.12 o 
  10   6   0       13.44       -4.24     22.18 o 
  11   6   0      302.26      400.50     78.23 o 
  12   6   0      135.94       83.78     32.08 o 
  13   6   0      107.44       57.13     32.93 o 
   1   7   0      743.45      813.93     86.29 o 
   2   7   0       42.31       31.08     30.85 o 
   3   7   0      550.97      840.13    136.50 o 
   4   7   0      300.04      298.61     92.40 o 
   5   7   0      470.90      354.96    101.30 o 
   6   7   0      369.56      398.58    105.29 o 
   7   7   0      184.15       81.54     59.28 o 
   8   7   0      348.41      272.04     92.56 o 
   9   7   0        5.70        4.97     16.65 o 
 -20   1   1      477.12      552.38    101.14 o 
 -19   1   1      260.20      306.74     31.04 o 
 -18   1   1      491.84      459.08     57.04 o 
 -17   1   1     1287.12     1469.38     77.42 o 
 -16   1   1      294.91      269.28     22.21 o 
 -15   1   1     2800.89     2750.56     72.15 o 
 -14   1   1       75.56       66.09     12.70 o 
 -13   1   1     3529.59     3797.14     73.42 o 
 -12   1   1      346.91      362.87     19.76 o 
 -11   1   1     6145.51     6264.76     90.70 o 
 -10   1   1     4699.54     4672.17     66.93 o 
  -9   1   1     3290.83     3237.49     64.48 o 
  -8   1   1     9213.34     9090.96    106.83 o 
  -7   1   1      940.35      915.56     16.44 o 
  -6   1   1    14744.16    14332.65    162.44 o 
  -5   1   1       64.41       52.79      3.25 o 
  -4   1   1    12124.05    11779.26    132.36 o 
  -3   1   1     8200.59     8083.50     95.48 o 
  -2   1   1     7032.52     7017.30     95.90 o 
  -1   1   1    16968.61    17279.51    279.29 o 
   0   1   1     9026.68     9335.26    153.86 o 
   1   1   1    49367.26    50946.47    712.42 o 
   2   1   1      358.83      357.36      7.60 o 
   3   1   1    51578.20    49253.11    558.14 o 
   4   1   1      986.60      948.81     17.59 o 
   5   1   1    21841.38    21756.87    233.23 o 
   6   1   1     4303.51     4066.98     53.19 o 
   7   1   1     6985.65     6719.24     91.20 o 
   8   1   1     8160.11     7707.58    114.77 o 
   9   1   1      782.84      698.88     16.50 o 
  10   1   1     5217.85     5143.74     79.37 o 
  11   1   1        1.24        0.80      4.63 o 
  12   1   1     5870.94     5987.12     92.57 o 
  13   1   1      552.26      544.20     24.53 o 
  14   1   1     2653.73     2749.55     64.99 o 
  15   1   1     1014.19     1059.51     62.42 o 
  16   1   1      526.85      548.89     30.23 o 
  17   1   1     1037.41     1089.08     52.40 o 
  18   1   1      105.14      136.98     74.48 o 
  19   1   1      599.90      618.90     44.98 o 
  20   1   1       68.17       22.85     49.37 o 
 -20   2   1       45.70       41.32     22.64 o 
 -19   2   1       40.11       43.52     19.34 o 
 -18   2   1      141.79      124.52     23.50 o 
 -17   2   1       74.42       78.96     18.99 o 
 -16   2   1        2.02        1.94     11.33 o 
 -15   2   1       47.15       39.80     13.06 o 
 -14   2   1      240.83      217.88     29.20 o 
 -13   2   1        1.06        3.43      8.16 o 
 -12   2   1      500.68      397.60     36.06 o 
 -11   2   1       14.48       13.68      7.25 o 
 -10   2   1      172.54      173.58     11.38 o 
  -9   2   1      613.85      656.77     19.31 o 
  -8   2   1       34.80       27.58      5.46 o 
  -7   2   1     1168.54     1209.39     21.56 o 
  -6   2   1      588.06      618.91     13.52 o 
  -5   2   1      445.29      442.50     11.75 o 
  -4   2   1       24.63       11.73      2.48 o 
  -3   2   1     1571.64     1557.34     32.53 o 
  -2   2   1        1.90        9.84      5.37 o 
  -1   2   1      623.45      590.45     25.34 o 
   0   2   1     1837.03     1928.50     66.16 o 
   1   2   1     1134.34     1143.29     31.45 o 
   2   2   1     1295.61     1435.56     32.84 o 
   3   2   1       14.08        9.52      2.22 o 
   4   2   1     1401.12     1458.34     23.72 o 
   5   2   1     3314.42     3418.88     47.07 o 
   6   2   1      570.84      633.46     14.60 o 
   7   2   1      632.06      672.22     17.31 o 
   8   2   1      235.29      247.24     14.99 o 
   9   2   1      574.73      550.48     17.68 o 
  10   2   1      226.80      174.34     11.71 o 
  11   2   1      459.71      437.01     19.16 o 
  12   2   1       63.84       48.20      9.32 o 
  13   2   1       88.69       83.97     13.19 o 
  14   2   1       17.25        6.76      9.89 o 
  15   2   1      221.68      223.14     32.31 o 
  16   2   1       71.11       43.78     13.68 o 
  17   2   1        9.61        3.60     14.71 o 
  18   2   1       37.69       41.93     18.97 o 
  19   2   1       43.39       50.78     19.37 o 
  20   2   1       51.23       -0.32     19.96 o 
 -19   3   1      251.73      382.42     47.76 o 
 -18   3   1      528.38      527.70     44.39 o 
 -17   3   1      750.72      803.12     51.93 o 
 -16   3   1      368.76      406.05     46.79 o 
 -15   3   1     1206.05     1267.03    103.89 o 
 -14   3   1       11.50        7.86     12.16 o 
 -13   3   1     2062.98     2236.38     66.42 o 
 -12   3   1      197.01      173.68     18.61 o 
 -11   3   1     1971.09     2028.18     55.69 o 
 -10   3   1     1300.08     1286.26     41.22 o 
  -9   3   1     1203.86     1288.25     39.20 o 
  -8   3   1     4229.14     4277.22     75.14 o 
  -7   3   1      803.17      913.06     27.16 o 
  -6   3   1     8442.31     8129.08    136.06 o 
  -5   3   1       25.82       28.77      4.76 o 
  -4   3   1    10722.01    10849.61    189.75 o 
  -3   3   1     2292.40     2317.80     46.21 o 
  -2   3   1     4040.70     4138.49     77.86 o 
  -1   3   1     9156.09     9706.88    171.46 o 
   0   3   1      746.62      740.66     20.10 o 
   1   3   1    13339.82    14091.19    224.15 o 
   2   3   1       86.49       90.83      8.14 o 
   3   3   1     8498.01     8564.15    139.16 o 
   4   3   1      541.32      519.09     16.84 o 
   5   3   1     7806.47     7885.35    121.08 o 
   6   3   1     2169.17     2217.22     47.93 o 
   7   3   1     4520.98     4790.20     80.83 o 
   8   3   1     3764.14     3641.31     77.45 o 
   9   3   1      541.15      577.55     24.69 o 
  10   3   1     4271.23     4355.45     86.52 o 
  11   3   1        0.02        0.22     10.58 o 
  12   3   1     2320.77     2296.32     62.32 o 
  13   3   1      437.40      366.97     29.01 o 
  14   3   1     1153.32     1193.89     97.92 o 
  15   3   1      387.21      311.66     30.54 o 
  16   3   1      423.82      467.75     41.69 o 
  17   3   1      259.23      179.28     36.12 o 
  18   3   1        5.88       11.24     19.03 o 
  19   3   1      556.93      516.02     44.89 o 
 -17   4   1       28.46       19.84     22.15 o 
 -16   4   1      221.67      232.16     34.56 o 
 -15   4   1       75.51       57.32     23.01 o 
 -14   4   1      624.22      735.80     58.70 o 
 -13   4   1        0.15       -7.30     13.36 o 
 -12   4   1      252.02      270.42     28.99 o 
 -11   4   1      144.07       86.44     18.69 o 
 -10   4   1      352.87      292.00     27.34 o 
  -9   4   1      415.49      477.08     37.99 o 
  -8   4   1      445.56      445.39     42.75 o 
  -7   4   1     1094.50     1188.78     38.92 o 
  -6   4   1       30.69       16.87      8.60 o 
  -5   4   1     1296.96     1323.56     39.51 o 
  -4   4   1      405.20      370.55     19.28 o 
  -3   4   1     2580.03     2564.66     71.20 o 
  -2   4   1     1618.72     1611.79     46.32 o 
  -1   4   1     1129.36     1212.90     35.58 o 
   0   4   1     1413.80     1460.37     27.64 o 
   1   4   1       11.91        6.28      4.64 o 
   2   4   1     1285.29     1323.55     40.92 o 
   3   4   1       45.11       41.63      7.84 o 
   4   4   1     2104.91     2225.06     44.64 o 
   5   4   1      680.78      623.54     25.81 o 
   6   4   1      898.94      918.75     33.41 o 
   7   4   1      867.21      827.10     32.42 o 
   8   4   1      770.18      793.62     42.91 o 
   9   4   1     1251.42     1256.70     57.05 o 
  10   4   1      178.74       96.96     22.27 o 
  11   4   1      973.52      986.43     76.75 o 
  12   4   1        7.95        9.32     15.04 o 
  13   4   1      187.63      168.15     28.33 o 
  14   4   1        0.86       -8.25     18.97 o 
  15   4   1       75.60       63.60     22.85 o 
  16   4   1      231.73      251.56     47.32 o 
  17   4   1       19.21       31.80     23.27 o 
 -16   5   1       75.56       20.89     32.93 o 
 -15   5   1      546.94      639.42     76.21 o 
 -14   5   1       18.50       14.73     23.28 o 
 -13   5   1      520.48      532.86     59.09 o 
 -12   5   1       53.72       26.45     20.68 o 
 -11   5   1      170.78      117.00     26.02 o 
 -10   5   1      673.97      576.00     48.96 o 
  -9   5   1      429.08      452.42     38.73 o 
  -8   5   1     1502.00     1538.73     76.79 o 
  -7   5   1      155.13      125.84     25.78 o 
  -6   5   1     1531.22     1619.74     61.70 o 
  -5   5   1       86.21       66.60     15.87 o 
  -4   5   1     2354.52     2346.44     55.84 o 
  -3   5   1      363.23      377.47     26.39 o 
  -2   5   1     1926.04     1985.94     60.51 o 
  -1   5   1     1095.09     1134.92     43.47 o 
   0   5   1      325.54      351.27     40.04 o 
   1   5   1     1746.07     1796.69     65.54 o 
   2   5   1       23.28       21.66     10.09 o 
   3   5   1     2303.49     2354.04     60.15 o 
   4   5   1      200.25      146.23     18.02 o 
   5   5   1     1933.87     1936.39     74.90 o 
   6   5   1      726.93      761.43     41.82 o 
   7   5   1      763.21      709.90     44.91 o 
   8   5   1      976.75     1009.66     53.87 o 
   9   5   1      114.03       72.43     20.65 o 
  10   5   1     1666.52     1854.99    123.34 o 
  11   5   1        0.97        4.92     16.78 o 
  12   5   1      768.21      779.17    132.52 o 
  13   5   1       29.38       17.21     24.70 o 
  14   5   1      166.67      105.28     32.57 o 
  15   5   1      155.78      126.70     50.12 o 
 -13   6   1       93.09       23.17     30.12 o 
 -12   6   1      467.63      411.60     64.33 o 
 -11   6   1       97.54       98.78     33.36 o 
 -10   6   1      378.63      399.54     87.23 o 
  -9   6   1       44.52       23.51     24.22 o 
  -8   6   1       40.77       60.28     26.94 o 
  -7   6   1      695.79      702.83     57.38 o 
  -6   6   1        0.10       -4.62     31.98 o 
  -5   6   1      842.64      809.88    125.63 o 
  -4   6   1       64.04       86.65     50.59 o 
  -3   6   1      592.98      786.42    111.36 o 
  -2   6   1     1063.42     1055.12     97.94 o 
  -1   6   1      478.19      625.25     44.57 o 
   0   6   1     1105.05     1310.09     72.24 o 
   1   6   1       92.51      115.46     39.06 o 
   2   6   1      931.33     1060.60     66.50 o 
   3   6   1        0.05       12.85     17.73 o 
   4   6   1     1177.74     1294.06     87.66 o 
   5   6   1      198.47      188.84     27.19 o 
   6   6   1      640.92      713.84     85.99 o 
   7   6   1      750.17      851.46     58.21 o 
   8   6   1      631.49      646.36     43.73 o 
   9   6   1      779.22      861.88     74.30 o 
  10   6   1       85.43       47.36     28.19 o 
  11   6   1      350.78      329.28     48.20 o 
  12   6   1       62.97       46.45     25.97 o 
  13   6   1      196.20      174.07     34.45 o 
  -9   7   1       76.59       68.57     31.64 o 
  -8   7   1      321.47      257.93     91.50 o 
  -7   7   1       11.94       10.33     49.80 o 
  -6   7   1      587.03      515.37    116.79 o 
  -5   7   1        2.02      -30.52     43.40 o 
  -4   7   1      212.04      231.78     83.61 o 
  -3   7   1       13.27       18.11     43.35 o 
  -2   7   1      266.91      134.66     42.94 o 
  -1   7   1      260.80      225.78     51.78 o 
   0   7   1      121.26      141.13     44.72 o 
   1   7   1      154.87      130.83     31.64 o 
   2   7   1        7.53       41.92     29.24 o 
   3   7   1      345.86      339.04     97.83 o 
   4   7   1       50.91       27.43     50.27 o 
   5   7   1       95.13       87.93     65.51 o 
   6   7   1      201.05       82.28     63.80 o 
   7   7   1       10.63       60.29     66.15 o 
   8   7   1      122.33      102.18     21.26 o 
   9   7   1       87.86       83.37     20.24 o 
 -17   0   2     1314.96     1390.99    223.87 o 
 -16   0   2      740.96      842.38     38.09 o 
 -15   0   2      758.47      888.04     39.77 o 
 -14   0   2     3427.78     3768.42    107.01 o 
 -13   0   2      412.97      407.73     25.91 o 
 -12   0   2     7365.86     7679.94    127.34 o 
 -11   0   2      501.87      567.33     25.96 o 
 -10   0   2    11466.24    11703.33    182.10 o 
  -9   0   2     2311.06     2338.70     48.30 o 
  -8   0   2    11500.37    11528.83    166.99 o 
  -7   0   2    11424.41    10983.81    159.33 o 
  -6   0   2     6280.97     5978.83     92.72 o 
  -5   0   2    19978.18    19151.83    273.44 o 
  -4   0   2       17.09        5.58      3.11 o 
  -3   0   2    33873.50    32636.88    524.21 o 
  -2   0   2     1307.56     1273.11     22.96 o 
  -1   0   2     2279.99     2382.43     38.38 o 
   0   0   2     3679.98     3692.10     75.65 o 
   1   0   2     7649.74     7206.37    128.62 o 
   2   0   2    35233.55    33149.71    587.28 o 
   3   0   2     9767.83     9808.86    163.87 o 
   4   0   2    24120.21    23542.59    355.96 o 
   5   0   2       18.40       17.66      4.09 o 
   6   0   2    22739.32    21831.30    305.22 o 
   7   0   2     1787.52     1857.62     35.50 o 
   8   0   2    16734.14    17144.73    262.00 o 
   9   0   2     4058.84     3999.18     71.03 o 
  10   0   2     2314.48     2422.13     48.79 o 
  11   0   2     3559.39     3548.22     66.51 o 
  12   0   2      285.12      281.09     16.91 o 
  13   0   2     4691.50     4807.57    129.16 o 
  14   0   2       83.11       63.41     13.15 o 
  15   0   2     3987.13     3980.49    111.83 o 
  16   0   2      366.87      417.50     28.95 o 
  17   0   2     1079.71     1169.70     83.85 o 
  18   0   2      461.94      501.90     87.61 o 
  19   0   2      193.75       90.75     53.10 o 
 -20   1   2       31.13      -18.59     42.82 o 
 -19   1   2        2.51       -1.38     28.41 o 
 -18   1   2        6.42       14.87     14.17 o 
 -17   1   2       33.32       34.64     12.81 o 
 -16   1   2        7.76       22.80     13.60 o 
 -15   1   2       36.83       30.08     10.97 o 
 -14   1   2      245.56      255.10     20.84 o 
 -13   1   2        0.53        3.78      6.29 o 
 -12   1   2       22.26       17.64      5.66 o 
 -11   1   2      196.65      196.87     10.89 o 
 -10   1   2        9.66        7.46      4.28 o 
  -9   1   2      794.67      795.22     20.21 o 
  -8   1   2       94.66       91.75      6.89 o 
  -7   1   2      192.27      181.38      6.58 o 
  -6   1   2     2019.06     2249.97     30.66 o 
  -5   1   2      100.16       99.29      4.00 o 
  -4   1   2      190.23      184.15      8.44 o 
  -3   1   2      588.32      592.58     10.42 o 
  -2   1   2       38.86       27.19      3.00 o 
  -1   1   2      741.63      726.14     13.27 o 
   0   1   2     1059.78     1136.75     17.29 o 
   1   1   2     1526.61     1756.58     21.00 o 
   2   1   2       53.50       60.00      2.45 o 
   3   1   2      212.60      251.84      7.66 o 
   4   1   2       61.82       54.16      3.09 o 
   5   1   2     2294.90     2420.95     31.11 o 
   6   1   2       66.66       55.92      5.00 o 
   7   1   2      117.99      117.93      5.55 o 
   8   1   2      179.48      182.01     10.08 o 
   9   1   2       39.34       25.43      4.59 o 
  10   1   2      411.09      413.38     14.78 o 
  11   1   2      220.55      213.88     14.06 o 
  12   1   2      247.35      201.58     12.08 o 
  13   1   2       95.27       78.82     11.38 o 
  14   1   2       19.81        6.19     10.03 o 
  15   1   2        0.41       10.44      9.61 o 
  16   1   2       34.04       28.94     12.02 o 
  17   1   2       98.38       55.26     15.79 o 
  18   1   2       26.67       19.64     16.00 o 
  19   1   2        4.28       15.80     16.71 o 
  20   1   2       20.26       -6.55     41.86 o 
 -20   2   2        4.30        2.77     18.90 o 
 -19   2   2      514.49      491.12     44.22 o 
 -18   2   2      153.20      141.87     27.25 o 
 -17   2   2      712.74      755.17     42.92 o 
 -16   2   2     1280.50     1398.88     78.93 o 
 -15   2   2      949.66      949.04     40.92 o 
 -14   2   2     2749.91     2913.75     76.94 o 
 -13   2   2      260.75      236.26     19.00 o 
 -12   2   2     3545.54     3549.64    103.81 o 
 -11   2   2        5.64        2.94      6.46 o 
 -10   2   2     6224.67     6149.11    108.14 o 
  -9   2   2     1019.60      979.53     28.73 o 
  -8   2   2     5052.16     5050.76     74.05 o 
  -7   2   2     4135.06     4043.63     58.69 o 
  -6   2   2     4004.65     4021.74     50.44 o 
  -5   2   2    10305.86    10035.48    125.12 o 
  -4   2   2     2350.13     2483.31     38.55 o 
  -3   2   2    17579.63    17331.84    285.49 o 
  -2   2   2      437.72      464.16     14.52 o 
  -1   2   2    16765.46    16596.44    298.87 o 
   0   2   2     5232.00     5448.98     93.77 o 
   1   2   2    10994.00    10952.64    147.90 o 
   2   2   2    13377.09    13631.10    194.18 o 
   3   2   2      315.61      220.61      8.35 o 
   4   2   2    21446.84    21699.22    260.04 o 
   5   2   2      174.16      210.72      8.35 o 
   6   2   2    15621.55    15995.78    189.53 o 
   7   2   2      544.50      528.19     16.63 o 
   8   2   2     5823.34     5967.44     94.87 o 
   9   2   2     3450.36     3424.92     58.42 o 
  10   2   2     1339.67     1448.24     45.40 o 
  11   2   2     3714.05     3746.85     69.85 o 
  12   2   2      476.79      448.46     22.84 o 
  13   2   2     2501.28     2534.43     63.93 o 
  14   2   2       13.65       30.37     12.38 o 
  15   2   2     1496.44     1623.41     54.37 o 
  16   2   2      354.65      331.08     27.18 o 
  17   2   2     1051.34     1205.67     53.58 o 
  18   2   2      188.62      174.98     27.28 o 
  19   2   2      405.36      446.02     44.80 o 
 -19   3   2       48.11       60.48     22.79 o 
 -18   3   2      379.48      460.19     42.54 o 
 -17   3   2      138.26      144.06     26.68 o 
 -16   3   2       49.49       26.81     15.60 o 
 -15   3   2      154.01      118.68     21.00 o 
 -14   3   2       89.52       66.50     15.72 o 
 -13   3   2      396.63      367.03     27.79 o 
 -12   3   2        6.24        8.25      9.92 o 
 -11   3   2      469.30      464.71     26.91 o 
 -10   3   2       28.04       18.33      9.31 o 
  -9   3   2      583.47      542.94     25.20 o 
  -8   3   2      100.75      106.39     10.24 o 
  -7   3   2      908.37      915.16     27.50 o 
  -6   3   2     1341.26     1410.74     33.69 o 
  -5   3   2      145.70      164.06      8.85 o 
  -4   3   2     1232.76     1306.91     34.89 o 
  -3   3   2       33.18       34.40      5.99 o 
  -2   3   2     2390.34     2423.30     50.46 o 
  -1   3   2       70.58       57.47      6.93 o 
   0   3   2     2168.78     2253.03     40.54 o 
   1   3   2     1174.23     1144.60     19.32 o 
   2   3   2      565.41      559.93     11.59 o 
   3   3   2     1738.98     1718.32     29.98 o 
   4   3   2      394.06      401.08     18.41 o 
   5   3   2     1581.57     1604.04     33.14 o 
   6   3   2      907.93      883.50     32.90 o 
   7   3   2      572.45      565.13     22.01 o 
   8   3   2     1604.15     1512.20     37.82 o 
   9   3   2      857.28      897.57     31.69 o 
  10   3   2      382.41      378.46     20.62 o 
  11   3   2      190.76      149.14     17.46 o 
  12   3   2      427.15      450.34     30.63 o 
  13   3   2        6.20        5.01     13.92 o 
  14   3   2      324.76      277.53     34.89 o 
  15   3   2      209.54      204.84     31.17 o 
  16   3   2      141.09      140.16     27.16 o 
  17   3   2        4.76       -9.11     16.64 o 
  18   3   2       20.47        2.74     19.91 o 
  19   3   2      107.22      117.09     27.91 o 
 -17   4   2      392.71      383.00     81.29 o 
 -16   4   2      205.75      232.10     33.93 o 
 -15   4   2      567.18      532.48     79.73 o 
 -14   4   2     1144.29     1142.55     62.78 o 
 -13   4   2      402.78      357.45     33.39 o 
 -12   4   2     1723.47     1727.43     71.78 o 
 -11   4   2       11.80        1.13     12.47 o 
 -10   4   2     2045.24     2129.13    100.80 o 
  -9   4   2      481.99      414.48     29.85 o 
  -8   4   2     1446.66     1564.03     53.64 o 
  -7   4   2     2080.46     2042.79     61.58 o 
  -6   4   2      855.56      912.04     32.87 o 
  -5   4   2     4658.35     4464.95     92.99 o 
  -4   4   2      263.08      277.86     17.07 o 
  -3   4   2     5651.18     5671.18    102.67 o 
  -2   4   2      153.65      177.05     13.68 o 
  -1   4   2     5183.66     5515.64     99.62 o 
   0   4   2     1367.63     1404.85     31.03 o 
   1   4   2     1502.47     1527.54     27.23 o 
   2   4   2     3232.52     3357.91     52.36 o 
   3   4   2      277.35      248.40     11.32 o 
   4   4   2     3757.23     3857.86     64.61 o 
   5   4   2       64.90       44.57      8.41 o 
   6   4   2     2564.31     2752.96     89.65 o 
   7   4   2      467.01      429.08     27.40 o 
   8   4   2     3236.09     3389.16     87.62 o 
   9   4   2      992.23      917.88     41.21 o 
  10   4   2     1864.61     1679.03     87.80 o 
  11   4   2     1246.59     1247.20    110.24 o 
  12   4   2       26.32       38.49     18.55 o 
  13   4   2     2051.90     2193.55     96.83 o 
  14   4   2       29.50       12.15     21.06 o 
  15   4   2      806.98      869.53     67.21 o 
  16   4   2       71.97       27.08     22.68 o 
  17   4   2      112.95      101.08     28.60 o 
 -16   5   2      286.89      282.59     65.80 o 
 -15   5   2       80.89       64.36     35.25 o 
 -14   5   2      190.50      118.85     33.62 o 
 -13   5   2      682.57      568.35     83.76 o 
 -12   5   2        0.98        9.54     18.64 o 
 -11   5   2     1096.82     1026.44     83.10 o 
 -10   5   2       83.08       81.22     22.17 o 
  -9   5   2      705.96      755.19     48.45 o 
  -8   5   2      288.83      287.45     27.93 o 
  -7   5   2      829.44      880.27     46.92 o 
  -6   5   2      756.22      871.49     49.09 o 
  -5   5   2      115.44       99.21     14.86 o 
  -4   5   2      961.42     1136.58     39.54 o 
  -3   5   2        0.34       -0.17      8.10 o 
  -2   5   2     1506.77     1581.04     53.88 o 
  -1   5   2      473.44      442.16     33.44 o 
   0   5   2      988.72     1019.04     43.06 o 
   1   5   2     1301.05     1303.41     55.19 o 
   2   5   2      342.02      360.42     19.69 o 
   3   5   2      468.40      494.90     18.45 o 
   4   5   2       27.35       26.31      9.70 o 
   5   5   2     1117.67     1231.86     61.36 o 
   6   5   2       52.09       40.56     13.36 o 
   7   5   2     1064.75     1115.62     46.31 o 
   8   5   2       91.93       95.57     21.26 o 
   9   5   2      605.61      648.57     46.41 o 
  10   5   2     1040.93      991.54     57.38 o 
  11   5   2      567.77      543.93     45.47 o 
  12   5   2     1098.49     1011.05     85.70 o 
  13   5   2       44.71       42.39     26.04 o 
  14   5   2      219.20      218.15     41.20 o 
  15   5   2       30.87       12.40     31.40 o 
 -13   6   2       19.05       58.12     30.09 o 
 -12   6   2      267.59      212.91     41.99 o 
 -11   6   2        0.84        0.47     24.10 o 
 -10   6   2      194.93      224.55     40.79 o 
  -9   6   2       14.77        5.19     22.58 o 
  -8   6   2      263.80      236.91     39.35 o 
  -7   6   2      483.08      482.73     49.18 o 
  -6   6   2      167.79       67.98     25.28 o 
  -5   6   2     1015.72      635.04    114.45 o 
  -4   6   2       37.14       34.24     42.93 o 
  -3   6   2      978.14      984.49    105.45 o 
  -2   6   2        1.62       -7.62     16.98 o 
  -1   6   2     1195.70     1209.95     59.64 o 
   0   6   2      290.64      287.73     32.67 o 
   1   6   2      672.38      664.88     44.81 o 
   2   6   2      398.76      420.19     32.76 o 
   3   6   2      175.59      155.58     27.78 o 
   4   6   2      783.16      776.71     40.16 o 
   5   6   2       32.95       25.96      9.31 o 
   6   6   2     1009.10      980.96     48.86 o 
   7   6   2      217.70      227.90     21.07 o 
   8   6   2      183.20      142.83     19.40 o 
   9   6   2      213.40      187.38     29.91 o 
  10   6   2       94.56       45.93     23.82 o 
  11   6   2      350.84      311.93     39.95 o 
  12   6   2       45.10       36.40     19.08 o 
  13   6   2      129.71       76.56     23.96 o 
  -9   7   2      425.42      350.91     99.38 o 
  -8   7   2       84.58       75.04     63.16 o 
  -7   7   2      525.77      457.80    108.49 o 
  -6   7   2      104.69        0.37     54.22 o 
  -5   7   2      112.74       -4.26     50.97 o 
  -4   7   2      355.72      275.39     85.69 o 
  -3   7   2        0.98       -8.20     38.56 o 
  -2   7   2      690.65      589.80    100.15 o 
  -1   7   2      115.02      119.25     39.10 o 
   0   7   2      473.68      484.86     54.26 o 
   1   7   2      586.11      560.22     56.26 o 
   2   7   2      222.90      212.09     38.56 o 
   3   7   2      843.03      822.03    138.95 o 
   4   7   2       41.83       20.45     48.30 o 
   5   7   2      612.38      679.78    131.49 o 
   6   7   2       50.65       80.90     66.68 o 
   7   7   2      358.73      478.66     54.78 o 
   8   7   2      178.04      167.00     22.63 o 
   9   7   2      213.27      233.72     51.95 o 
 -20   1   3      492.97      588.55    105.40 o 
 -19   1   3      152.08      120.78     22.74 o 
 -18   1   3      921.87      928.91     52.46 o 
 -17   1   3        1.33        5.34     11.18 o 
 -16   1   3     1178.38     1249.43     45.53 o 
 -15   1   3      739.25      733.30     34.67 o 
 -14   1   3     1916.08     1910.60     55.51 o 
 -13   1   3     3288.82     3516.63     84.28 o 
 -12   1   3     1141.69     1186.78     28.69 o 
 -11   1   3     5618.99     5590.52    102.48 o 
 -10   1   3      773.30      761.75     18.76 o 
  -9   1   3    13400.30    13402.57    160.19 o 
  -8   1   3        4.42        0.14      2.66 o 
  -7   1   3    15937.80    16219.70    174.68 o 
  -6   1   3     3180.98     3074.00     38.74 o 
  -5   1   3    12505.55    12410.86    140.33 o 
  -4   1   3    13191.94    12668.75    142.62 o 
  -3   1   3     8187.88     8433.01    100.24 o 
  -2   1   3    29719.00    29056.71    364.84 o 
  -1   1   3       82.06       74.78      3.90 o 
   0   1   3    24538.96    23977.55    262.98 o 
   1   1   3       77.38       64.46      3.97 o 
   2   1   3    14300.94    13374.21    128.60 o 
   3   1   3     6667.50     6433.20     65.17 o 
   4   1   3     7186.02     6539.56     69.18 o 
   5   1   3    16416.10    16052.70    180.27 o 
   6   1   3     1603.50     1457.92     22.83 o 
   7   1   3    12139.68    12050.78    138.44 o 
   8   1   3        6.85        8.45      3.06 o 
   9   1   3    11103.63    10940.36    133.85 o 
  10   1   3     1750.25     1757.08     45.25 o 
  11   1   3     3502.28     3714.69     59.90 o 
  12   1   3     1720.22     1810.70     37.96 o 
  13   1   3      648.81      695.57     40.39 o 
  14   1   3     2302.77     2318.96     62.52 o 
  15   1   3       90.12       77.25     14.56 o 
  16   1   3     1962.55     2005.59     75.75 o 
  17   1   3       93.51       72.53     16.51 o 
  18   1   3     1123.29     1185.60     61.96 o 
  19   1   3      152.59      145.52     28.76 o 
  20   1   3      726.66      710.08    116.37 o 
 -20   2   3        7.45       17.26     18.46 o 
 -19   2   3       31.39       46.73     31.26 o 
 -18   2   3        4.51       -4.06     14.80 o 
 -17   2   3      339.36      312.47     29.39 o 
 -16   2   3      100.09      107.24     17.25 o 
 -15   2   3      189.94      127.98     17.80 o 
 -14   2   3       24.64       15.89     10.93 o 
 -13   2   3       37.62       29.92     10.26 o 
 -12   2   3      249.33      266.33     19.51 o 
 -11   2   3      124.57      115.61     12.38 o 
 -10   2   3      249.49      239.13     14.45 o 
  -9   2   3       28.23       21.21      5.72 o 
  -8   2   3      422.99      402.58     14.05 o 
  -7   2   3       33.47       22.94      5.13 o 
  -6   2   3     2311.85     2267.44     31.56 o 
  -5   2   3     1339.59     1390.79     25.51 o 
  -4   2   3      573.56      576.93     11.32 o 
  -3   2   3     2691.32     2819.85     45.29 o 
  -2   2   3      209.22      189.90      7.89 o 
  -1   2   3      837.10      829.35     24.06 o 
   0   2   3        2.18       -1.01      2.16 o 
   1   2   3      745.46      792.44     13.06 o 
   2   2   3      514.55      514.51     12.13 o 
   3   2   3      954.82     1052.00     20.60 o 
   4   2   3      146.36      192.75      6.58 o 
   5   2   3      417.12      431.35     10.93 o 
   6   2   3      797.56      749.83     15.97 o 
   7   2   3       31.68       20.00      5.00 o 
   8   2   3     1195.63     1268.31     28.00 o 
   9   2   3      132.57      119.16      9.14 o 
  10   2   3      134.13      142.50     15.18 o 
  11   2   3      449.09      397.73     21.18 o 
  12   2   3      246.73      209.58     17.86 o 
  13   2   3      315.53      292.03     22.14 o 
  14   2   3       45.44       41.54     12.01 o 
  15   2   3       52.64       48.18     14.92 o 
  16   2   3       59.37       50.40     14.95 o 
  17   2   3      167.01      234.86     30.04 o 
  18   2   3       24.92       17.77     18.59 o 
  19   2   3       27.50       10.08     19.80 o 
 -19   3   3       48.49       30.05     22.10 o 
 -18   3   3      422.96      445.39     49.91 o 
 -17   3   3        5.09        9.63     20.78 o 
 -16   3   3      962.82      903.29     44.61 o 
 -15   3   3      104.51       55.37     17.86 o 
 -14   3   3     1219.65     1135.01     49.57 o 
 -13   3   3     1467.30     1563.59     68.34 o 
 -12   3   3      881.41      824.77     45.69 o 
 -11   3   3     4261.51     4422.05    102.81 o 
 -10   3   3      469.39      398.47     23.92 o 
  -9   3   3     5271.70     5561.97    112.87 o 
  -8   3   3      182.13      194.50     15.05 o 
  -7   3   3     4856.91     4846.34     87.51 o 
  -6   3   3     1843.70     1766.54     39.58 o 
  -5   3   3     3461.16     3490.95     65.04 o 
  -4   3   3     5117.39     5026.70     87.06 o 
  -3   3   3     3071.75     3243.24     60.55 o 
  -2   3   3     9666.99     9863.87    159.26 o 
  -1   3   3      808.37      854.94     22.27 o 
   0   3   3    10286.74    10147.82    141.04 o 
   1   3   3      654.90      634.41     11.62 o 
   2   3   3    10187.42    10041.87    112.54 o 
   3   3   3     3318.01     3366.09     50.81 o 
   4   3   3     3283.22     3226.40     61.18 o 
   5   3   3     4376.57     4642.62     83.99 o 
   6   3   3       31.68       19.53      6.57 o 
   7   3   3     6468.92     6656.66    117.42 o 
   8   3   3        5.64        9.59      6.07 o 
   9   3   3     4455.74     4730.54     90.87 o 
  10   3   3      423.87      377.19     24.14 o 
  11   3   3     2037.34     2154.29     65.49 o 
  12   3   3     1283.86     1299.39     44.28 o 
  13   3   3      769.45      787.76     53.46 o 
  14   3   3     1423.10     1440.31     60.98 o 
  15   3   3        5.27        1.73     15.37 o 
  16   3   3     1235.82     1316.75     94.34 o 
  17   3   3       41.24       38.50     20.90 o 
  18   3   3      430.09      417.70     37.38 o 
 -17   4   3      298.77      249.32     35.95 o 
 -16   4   3       64.97       74.48     25.07 o 
 -15   4   3      263.09      218.29     32.85 o 
 -14   4   3      131.93      158.41     28.21 o 
 -13   4   3      516.10      538.92     53.34 o 
 -12   4   3      414.54      447.37     67.54 o 
 -11   4   3      139.71      116.76     20.90 o 
 -10   4   3      912.09      894.99     53.77 o 
  -9   4   3      118.59      116.21     23.18 o 
  -8   4   3     1175.46     1203.64     47.20 o 
  -7   4   3      183.86      174.54     25.65 o 
  -6   4   3     1919.19     1941.14     58.45 o 
  -5   4   3      704.42      698.90     22.23 o 
  -4   4   3      620.12      647.75     24.48 o 
  -3   4   3      968.19     1065.47     31.05 o 
  -2   4   3      273.72      285.99     17.01 o 
  -1   4   3     2279.14     2378.40     46.57 o 
   0   4   3      111.79      100.31      9.29 o 
   1   4   3     2298.38     2385.23     44.27 o 
   2   4   3      276.39      257.27     12.63 o 
   3   4   3      521.62      573.00     19.68 o 
   4   4   3      871.87      844.57     23.38 o 
   5   4   3      654.25      682.94     28.08 o 
   6   4   3     1175.38     1339.76     46.51 o 
   7   4   3        8.85       -5.63      8.42 o 
   8   4   3      543.27      524.67     32.30 o 
   9   4   3      260.67      227.10     29.11 o 
  10   4   3      574.51      602.02     38.20 o 
  11   4   3      420.97      409.67     78.42 o 
  12   4   3      556.21      485.03     41.39 o 
  13   4   3      749.63      781.22     99.63 o 
  14   4   3       82.26       42.20     29.69 o 
  15   4   3      255.15      265.67     36.49 o 
  16   4   3       20.76        9.77     23.48 o 
  17   4   3      158.22      119.70     25.52 o 
 -16   5   3      322.30      431.00     67.01 o 
 -15   5   3       54.24       46.21     34.18 o 
 -14   5   3      378.81      329.64     46.66 o 
 -13   5   3      293.54      217.85     39.02 o 
 -12   5   3      514.54      612.44     71.32 o 
 -11   5   3      717.34      791.24     63.49 o 
 -10   5   3       91.34       78.41     26.58 o 
  -9   5   3      797.86      822.36     66.57 o 
  -8   5   3       59.33       59.69     19.94 o 
  -7   5   3     1599.39     1456.22     62.83 o 
  -6   5   3      334.12      339.81     32.47 o 
  -5   5   3     1069.05     1094.40     45.40 o 
  -4   5   3     1374.56     1366.54     49.73 o 
  -3   5   3      190.18      167.11     20.95 o 
  -2   5   3     3251.29     3331.93     89.29 o 
  -1   5   3      167.27      124.93     18.25 o 
   0   5   3     3510.35     3662.39     96.16 o 
   1   5   3       36.16       18.52     13.28 o 
   2   5   3     1427.78     1466.10     35.50 o 
   3   5   3      751.62      744.58     28.42 o 
   4   5   3      521.65      505.64     20.85 o 
   5   5   3     1221.67     1233.65     37.71 o 
   6   5   3      115.43      134.32     20.71 o 
   7   5   3     1308.76     1330.60     48.33 o 
   8   5   3       34.22        8.19     11.87 o 
   9   5   3      746.16      716.72     60.84 o 
  10   5   3      186.59      124.23     40.63 o 
  11   5   3      725.87      762.84     53.27 o 
  12   5   3      382.85      327.36     38.69 o 
  13   5   3      361.20      279.47     37.52 o 
  14   5   3      337.47      251.12     61.48 o 
  15   5   3       15.99        3.14     24.86 o 
 -13   6   3      229.59      145.59     43.05 o 
 -12   6   3      249.43      213.89     41.36 o 
 -11   6   3       30.97       20.89     25.79 o 
 -10   6   3      999.04     1038.94    120.61 o 
  -9   6   3        0.89      -13.89     19.26 o 
  -8   6   3      887.18      947.41     68.28 o 
  -7   6   3       40.53       19.28     20.76 o 
  -6   6   3      732.06      725.17     57.81 o 
  -5   6   3      645.63      648.89     69.07 o 
  -4   6   3      949.21      949.42    131.12 o 
  -3   6   3      447.67      496.42     63.11 o 
  -2   6   3      337.82      321.25     32.63 o 
  -1   6   3      645.60      767.37     42.79 o 
   0   6   3       57.89       44.11     17.48 o 
   1   6   3     1385.00     1468.50     56.70 o 
   2   6   3      443.57      443.10     33.97 o 
   3   6   3      571.40      640.80     40.33 o 
   4   6   3      522.39      567.17     28.19 o 
   5   6   3      166.12      175.27     20.11 o 
   6   6   3      559.07      606.47     38.91 o 
   7   6   3        0.52      -17.07     11.04 o 
   8   6   3      389.05      498.63     51.31 o 
   9   6   3       28.79       22.67     15.72 o 
  10   6   3      391.62      344.44     30.51 o 
  11   6   3       69.40       71.29     19.80 o 
  12   6   3      202.85      140.75     24.77 o 
  13   6   3      414.99      334.57     54.28 o 
  -9   7   3      131.29      107.82     53.90 o 
  -8   7   3       21.59        4.11     28.89 o 
  -7   7   3       81.92       -1.30     24.00 o 
  -6   7   3      117.05       33.50     49.42 o 
  -5   7   3      120.71       53.84     35.78 o 
  -4   7   3      522.92      407.84     65.13 o 
  -3   7   3       64.67       80.88     35.09 o 
  -2   7   3      138.46      143.81     34.08 o 
  -1   7   3        0.03       -9.38     20.55 o 
   0   7   3      372.03      404.95     49.86 o 
   1   7   3       40.05       35.31     24.82 o 
   2   7   3      310.58      332.76     44.65 o 
   3   7   3       11.51        0.64     48.14 o 
   4   7   3      188.51      139.91     69.66 o 
   5   7   3      108.76       53.42     57.20 o 
   6   7   3       78.37       43.46     60.87 o 
   7   7   3      381.83      379.56     54.22 o 
   8   7   3       36.34        5.98     16.12 o 
   9   7   3      237.01      202.85     26.80 o 
 -17   0   4     1414.45     1443.91    139.69 o 
 -16   0   4      264.94      259.68     64.60 o 
 -15   0   4     2784.13     3011.55     90.65 o 
 -14   0   4        6.18       12.24     10.37 o 
 -13   0   4     1875.61     2073.99     59.75 o 
 -12   0   4     3857.38     4176.92     92.80 o 
 -11   0   4     1763.24     1802.86     49.21 o 
 -10   0   4     7304.96     7031.80    125.11 o 
  -9   0   4     3460.99     3367.86     66.30 o 
  -8   0   4     9099.84     8540.90    135.14 o 
  -7   0   4      454.82      436.13     14.49 o 
  -6   0   4    21972.95    21937.12    360.49 o 
  -5   0   4      103.65       82.72      6.58 o 
  -4   0   4    29982.02    30177.15    452.53 o 
  -3   0   4     1837.98     1698.05     30.97 o 
  -2   0   4    24523.50    23890.98    358.06 o 
  -1   0   4    32351.39    32348.10    524.51 o 
   0   0   4     3359.95     3158.47     60.87 o 
   1   0   4    31633.85    30502.23    403.31 o 
   2   0   4        6.72       -4.75      2.37 o 
   3   0   4    28375.63    26836.01    480.24 o 
   4   0   4      894.73      804.14     23.48 o 
   5   0   4    15362.25    15112.30    233.85 o 
   6   0   4     6876.59     6566.83     99.15 o 
   7   0   4     3107.05     2907.35     54.08 o 
   8   0   4     8397.94     7979.08    127.69 o 
   9   0   4      976.09      878.98     24.50 o 
  10   0   4     8880.69     8570.91    139.31 o 
  11   0   4      254.12      205.86     19.38 o 
  12   0   4     3637.63     3829.90     86.38 o 
  13   0   4      772.18      768.95     36.44 o 
  14   0   4      776.98      747.92     36.60 o 
  15   0   4      822.37      859.12     39.59 o 
  16   0   4      192.62      239.08     23.20 o 
  17   0   4     1405.73     1430.61    162.33 o 
  19   0   4      584.30      756.41    109.34 o 
  20   0   4       15.46       -8.25     44.79 o 
 -19   1   4       15.21       21.44     15.86 o 
 -18   1   4       31.83       31.08     16.56 o 
 -17   1   4       76.43       48.49     15.06 o 
 -16   1   4       30.89       29.21     11.99 o 
 -15   1   4      140.98       98.66     15.78 o 
 -14   1   4      213.30      219.96     19.60 o 
 -13   1   4      168.02      177.64     16.14 o 
 -12   1   4      245.18      253.02     14.03 o 
 -11   1   4       27.36       21.79      5.92 o 
 -10   1   4      165.39      162.02     10.81 o 
  -9   1   4       52.87       56.02      5.36 o 
  -8   1   4       19.80       15.44      3.27 o 
  -7   1   4       85.52       82.24      4.84 o 
  -6   1   4      682.61      740.16     13.63 o 
  -5   1   4      103.52       82.00      5.09 o 
  -4   1   4       62.58       63.41      5.60 o 
  -3   1   4     1072.49     1134.20     17.32 o 
  -2   1   4     1238.87     1296.87     20.60 o 
  -1   1   4     1523.24     1514.96     18.97 o 
   0   1   4     1196.59     1208.61     15.90 o 
   1   1   4      509.24      461.87      7.80 o 
   2   1   4     1122.11     1102.85     13.67 o 
   3   1   4       68.11       80.83      4.02 o 
   4   1   4       48.41       40.09      3.24 o 
   5   1   4       34.19       33.40      3.58 o 
   6   1   4      325.21      346.18     10.36 o 
   7   1   4      112.63      100.11      6.09 o 
   8   1   4       44.00       36.28      4.54 o 
   9   1   4      168.45      141.63      6.75 o 
  10   1   4       88.51       78.52      7.48 o 
  11   1   4       35.51       22.33      5.95 o 
  12   1   4       79.16       57.77      8.02 o 
  13   1   4       21.36       22.59     10.66 o 
  14   1   4       76.23       72.44     13.27 o 
  15   1   4       17.34       21.45     10.44 o 
  16   1   4       16.67       26.79     13.34 o 
  17   1   4        5.21       17.49     13.02 o 
  18   1   4        2.26      -15.26     15.13 o 
  19   1   4       10.48       16.82     16.90 o 
  20   1   4       87.97       44.31     51.50 o 
 -20   2   4      412.70      353.31     34.13 o 
 -19   2   4      350.34      345.85     34.12 o 
 -18   2   4      565.83      565.05     41.61 o 
 -17   2   4      494.52      466.59     37.72 o 
 -16   2   4      194.46      168.63     36.24 o 
 -15   2   4      992.06      938.74     57.68 o 
 -14   2   4       15.07       17.17     11.03 o 
 -13   2   4     3330.88     3127.67    132.89 o 
 -12   2   4      779.41      684.55     29.78 o 
 -11   2   4     2707.37     2720.60     63.21 o 
 -10   2   4     3723.31     3920.92     71.19 o 
  -9   2   4     1552.26     1481.55     32.70 o 
  -8   2   4    13533.32    13908.86    192.00 o 
  -7   2   4      575.70      573.14     15.94 o 
  -6   2   4    16588.12    16279.10    182.04 o 
  -5   2   4      512.31      532.41     10.82 o 
  -4   2   4     9664.83     9601.52    119.67 o 
  -3   2   4     5767.76     5767.16     81.72 o 
  -2   2   4     7950.04     7915.48    133.42 o 
  -1   2   4    15350.31    15321.32    215.59 o 
   0   2   4     2691.42     2699.29     43.73 o 
   1   2   4    13848.46    13804.46    167.21 o 
   2   2   4       58.10       64.60      4.39 o 
   3   2   4    14133.04    13905.48    167.40 o 
   4   2   4      592.41      550.87     11.73 o 
   5   2   4     8609.69     8604.35    105.67 o 
   6   2   4     3557.56     3584.31     47.24 o 
   7   2   4     2770.52     2892.28     43.71 o 
   8   2   4     4796.58     4911.35     76.97 o 
   9   2   4      769.34      710.75     33.27 o 
  10   2   4     5284.98     5352.65     96.23 o 
  11   2   4       62.93       44.03      9.65 o 
  12   2   4     3279.40     3431.58     83.08 o 
  13   2   4      725.11      705.68     34.93 o 
  14   2   4     1648.88     1764.22     72.83 o 
  15   2   4      853.96      973.69     47.19 o 
  16   2   4      220.18      234.08     35.09 o 
  17   2   4     1063.78     1087.07     51.09 o 
  18   2   4       56.14       39.45     19.24 o 
  19   2   4      775.45      923.23    206.00 o 
 -19   3   4        0.96        6.14     19.73 o 
 -18   3   4       16.89       18.12     20.30 o 
 -17   3   4       28.39       21.65     18.93 o 
 -16   3   4      366.85      395.23     33.56 o 
 -15   3   4        2.65       11.87     12.82 o 
 -14   3   4      343.79      375.01     29.16 o 
 -13   3   4       12.06       14.89      8.89 o 
 -12   3   4      506.67      470.61     31.37 o 
 -11   3   4      251.35      241.74     20.29 o 
 -10   3   4      679.97      677.66     37.39 o 
  -9   3   4      793.20      786.64     31.34 o 
  -8   3   4       73.19       65.24     10.09 o 
  -7   3   4      550.01      587.70     20.60 o 
  -6   3   4      124.34      127.47     13.62 o 
  -5   3   4     2725.78     2831.11     55.32 o 
  -4   3   4     1460.80     1459.06     33.09 o 
  -3   3   4     2672.16     2827.19     65.28 o 
  -2   3   4     1440.71     1479.86     33.63 o 
  -1   3   4      300.31      304.85     12.06 o 
   0   3   4     1955.00     2005.66     29.02 o 
   1   3   4      271.00      274.22      7.19 o 
   2   3   4     2051.29     2086.25     27.69 o 
   3   3   4        4.42        6.80      3.34 o 
   4   3   4      314.82      345.73     13.56 o 
   5   3   4       16.38       17.62      5.30 o 
   6   3   4     1094.53     1226.90     35.95 o 
   7   3   4      140.11      149.74     15.76 o 
   8   3   4      294.46      312.27     17.77 o 
   9   3   4      589.17      645.77     50.60 o 
  10   3   4       11.46       16.14     11.17 o 
  11   3   4      744.68      753.01     47.19 o 
  12   3   4       11.59        8.34     10.61 o 
  13   3   4      365.80      359.00     28.64 o 
  14   3   4      498.00      434.58     35.98 o 
  15   3   4       45.70       33.98     25.99 o 
  16   3   4      328.71      354.77     44.92 o 
  17   3   4       78.74       53.95     20.36 o 
  18   3   4       68.26       64.31     19.18 o 
 -17   4   4      624.08      604.52     50.35 o 
 -16   4   4       46.44       40.32     21.69 o 
 -15   4   4      632.01      668.07     92.92 o 
 -14   4   4       10.11        7.13     17.13 o 
 -13   4   4      843.61      838.14     52.20 o 
 -12   4   4      303.37      309.19     44.57 o 
 -11   4   4     1094.89     1062.87     49.50 o 
 -10   4   4     1498.85     1617.83     58.66 o 
  -9   4   4      819.78      809.01     47.83 o 
  -8   4   4     2614.39     2797.99     78.47 o 
  -7   4   4      111.31       84.07     15.51 o 
  -6   4   4     2794.15     2761.57     74.41 o 
  -5   4   4      403.91      365.38     17.99 o 
  -4   4   4     3938.28     4043.08     79.52 o 
  -3   4   4      999.29     1005.36     40.21 o 
  -2   4   4     2505.77     2604.14     62.56 o 
  -1   4   4     2938.79     3006.90     59.31 o 
   0   4   4     1089.58     1086.17     31.81 o 
   1   4   4     7602.33     7609.96    107.96 o 
   2   4   4      458.91      451.02     14.31 o 
   3   4   4     5878.29     5760.60     88.68 o 
   4   4   4      490.08      477.14     20.26 o 
   5   4   4     2872.98     2932.58     58.91 o 
   6   4   4     2025.86     2099.79     70.23 o 
   7   4   4      783.53      883.51     48.79 o 
   8   4   4     1569.38     1650.09     55.38 o 
   9   4   4       40.53       19.11     11.89 o 
  10   4   4     1783.69     1749.06     72.63 o 
  11   4   4       42.83       38.15     14.88 o 
  12   4   4     1049.87     1059.63     58.12 o 
  13   4   4       70.84       26.55     18.75 o 
  14   4   4      415.29      409.22     59.97 o 
  15   4   4      457.87      455.23     43.31 o 
  16   4   4      237.93      293.68     53.41 o 
  17   4   4      332.87      265.21     47.48 o 
 -15   5   4       38.68       24.13     31.00 o 
 -14   5   4      328.02      375.52     81.35 o 
 -13   5   4       27.99       55.69     22.89 o 
 -12   5   4      381.37      427.51     44.30 o 
 -11   5   4      147.02      118.44     26.74 o 
 -10   5   4      338.53      301.21     35.84 o 
  -9   5   4      682.92      801.96     51.68 o 
  -8   5   4        0.69       21.78     16.71 o 
  -7   5   4     1092.81     1062.51     55.27 o 
  -6   5   4       11.09        4.53     13.71 o 
  -5   5   4     1552.98     1535.46     54.50 o 
  -4   5   4      323.69      343.21     27.34 o 
  -3   5   4     1055.42     1105.80     46.31 o 
  -2   5   4      891.87      955.07     35.67 o 
  -1   5   4     1599.95     1727.20     60.83 o 
   0   5   4      805.35      888.54     38.20 o 
   1   5   4      560.08      598.23     25.01 o 
   2   5   4     2065.23     2129.52     46.32 o 
   3   5   4      108.65       96.10     13.16 o 
   4   5   4     1815.48     1915.08     59.83 o 
   5   5   4      212.23      190.78     16.10 o 
   6   5   4      467.02      499.83     26.43 o 
   7   5   4      941.74      980.67     35.18 o 
   8   5   4       54.51       25.73     10.71 o 
   9   5   4      511.55      543.85     28.56 o 
  10   5   4        0.05        5.93     12.29 o 
  11   5   4       70.17       70.76     16.79 o 
  12   5   4       61.99       37.76     16.48 o 
  13   5   4      319.21      327.21     32.40 o 
  14   5   4      166.24      113.20     27.33 o 
  15   5   4      115.56       90.16     25.88 o 
 -13   6   4      356.12      406.08     50.47 o 
 -12   6   4       13.47       10.92     20.79 o 
 -11   6   4      401.86      339.12     54.46 o 
 -10   6   4      273.63      283.41     37.42 o 
  -9   6   4      137.66      107.68     31.55 o 
  -8   6   4      445.94      549.04     55.01 o 
  -7   6   4       40.90       29.69     23.18 o 
  -6   6   4      615.82      656.96     81.06 o 
  -5   6   4       24.04       -1.86     17.01 o 
  -4   6   4      633.16      674.05     54.71 o 
  -3   6   4      737.76      709.47     42.16 o 
  -2   6   4      276.78      237.47     27.51 o 
  -1   6   4      778.45      814.95     49.10 o 
   0   6   4      142.57      112.19     20.53 o 
   1   6   4      825.17      845.57     44.90 o 
   2   6   4       12.01        4.14     12.89 o 
   3   6   4      799.82      792.20     49.90 o 
   4   6   4        7.28        5.25      9.61 o 
   5   6   4      350.86      407.41     30.97 o 
   6   6   4       33.24       19.19     11.40 o 
   7   6   4      210.92      212.10     21.97 o 
   8   6   4      568.08      630.59     35.95 o 
   9   6   4       33.73       25.43     17.02 o 
  10   6   4      431.74      428.87     61.01 o 
  11   6   4        7.59       -7.08     15.26 o 
  12   6   4      364.35      364.81     34.51 o 
  -9   7   4      364.76      316.79     47.15 o 
  -8   7   4        9.16        6.27     32.68 o 
  -7   7   4      740.51      778.74    219.02 o 
  -6   7   4       36.39       15.13     26.75 o 
  -5   7   4      999.73      964.34     99.56 o 
  -4   7   4      123.40       83.07     82.97 o 
  -3   7   4      573.80      673.45     78.35 o 
  -2   7   4      333.49      527.99     83.16 o 
  -1   7   4      241.52      271.38     43.08 o 
   0   7   4      460.46      452.60     52.48 o 
   1   7   4       69.24      106.97     30.01 o 
   2   7   4      388.52      353.13     90.13 o 
   3   7   4       17.26       -2.88     51.18 o 
   4   7   4      370.35      441.29    110.24 o 
   5   7   4      161.07      218.30     84.95 o 
   6   7   4      421.01      229.22     84.89 o 
   7   7   4      252.45      266.15     28.92 o 
   8   7   4      184.84      171.26     24.89 o 
 -19   1   5      905.40     1021.35    114.40 o 
 -18   1   5      175.43      166.49     22.62 o 
 -17   1   5     1531.39     1814.36     57.87 o 
 -16   1   5      752.86      706.40     47.73 o 
 -15   1   5     1225.07     1179.96     44.20 o 
 -14   1   5     1821.10     1893.36     56.43 o 
 -13   1   5      503.20      433.71     23.75 o 
 -12   1   5     5042.62     5096.84     86.77 o 
 -11   1   5      220.35      215.74     12.86 o 
 -10   1   5     3818.70     3887.32     60.17 o 
  -9   1   5     3633.93     3542.63     52.68 o 
  -8   1   5     3728.83     3771.65     51.33 o 
  -7   1   5    11637.23    11367.36    130.35 o 
  -6   1   5     3579.66     3474.25     44.64 o 
  -5   1   5    19298.07    19286.82    223.67 o 
  -4   1   5      163.02      170.18      5.92 o 
  -3   1   5    23886.19    24192.82    278.92 o 
  -2   1   5      145.71      128.62      4.46 o 
  -1   1   5    24403.64    24058.96    247.96 o 
   0   1   5    10923.43    11006.50    115.83 o 
   1   1   5     7881.02     7591.52     78.62 o 
   2   1   5    22446.77    22236.63    214.98 o 
   3   1   5     1738.20     1534.55     35.95 o 
   4   1   5    16485.27    16000.20    175.75 o 
   5   1   5       18.75       21.84      2.77 o 
   6   1   5    15809.91    16027.40    155.07 o 
   7   1   5     1608.56     1593.11     21.40 o 
   8   1   5     6543.51     6780.77     76.48 o 
   9   1   5     1879.15     1830.61     34.03 o 
  10   1   5     2231.17     2220.82     56.45 o 
  11   1   5     4485.44     4353.12     76.09 o 
  12   1   5      218.75      197.50     13.83 o 
  13   1   5     3256.98     3238.74     68.47 o 
  14   1   5      118.86       81.08     14.71 o 
  15   1   5     1181.24     1166.43     42.95 o 
  16   1   5      366.85      373.00     28.88 o 
  17   1   5      499.63      506.32     47.45 o 
  18   1   5      545.22      532.76     42.66 o 
  19   1   5        8.59       28.98     17.64 o 
 -20   2   5       32.93       24.10     18.48 o 
 -19   2   5        0.36       -2.22     15.34 o 
 -18   2   5       11.91        1.82     15.67 o 
 -17   2   5        2.99        6.47     16.01 o 
 -16   2   5       67.97       72.65     16.54 o 
 -15   2   5      245.89      233.03     25.97 o 
 -14   2   5      103.94       93.40     17.08 o 
 -13   2   5      343.62      322.51     24.75 o 
 -12   2   5        7.30        1.93      8.11 o 
 -11   2   5      557.80      539.62     26.00 o 
 -10   2   5      188.26      191.28     13.07 o 
  -9   2   5      840.03      835.85     26.94 o 
  -8   2   5       80.18      110.28      9.54 o 
  -7   2   5        9.19        7.90      3.83 o 
  -6   2   5       88.32      101.20      7.45 o 
  -5   2   5       16.93       17.52      2.79 o 
  -4   2   5      810.02      827.70     14.85 o 
  -3   2   5       16.76       15.72      3.20 o 
  -2   2   5     1766.68     1906.53     32.36 o 
  -1   2   5     1677.96     1769.79     30.90 o 
   0   2   5     2435.09     2674.35     38.59 o 
   1   2   5     1049.27     1039.64     17.29 o 
   2   2   5      676.60      697.40     14.30 o 
   3   2   5     2489.44     2471.93     31.33 o 
   4   2   5        0.17       -1.05      2.01 o 
   5   2   5      741.02      750.95     13.65 o 
   6   2   5      190.27      156.54      8.35 o 
   7   2   5       76.63       87.20      8.30 o 
   8   2   5       58.81       57.62      8.66 o 
   9   2   5      485.48      510.15     25.62 o 
  10   2   5      307.69      307.59     20.75 o 
  11   2   5      105.73       98.68     12.15 o 
  12   2   5      111.87      104.79     15.32 o 
  13   2   5        8.69       -0.74     11.61 o 
  14   2   5      345.45      401.39     29.55 o 
  15   2   5       95.59       55.50     14.32 o 
  16   2   5       24.08       32.52     13.30 o 
  17   2   5       66.52       59.68     17.15 o 
  18   2   5        6.80       11.80     19.97 o 
  19   2   5        7.69       13.86     22.26 o 
 -19   3   5      561.08      603.16     50.95 o 
 -18   3   5      131.25      140.21     32.24 o 
 -17   3   5      597.76      612.19     63.92 o 
 -16   3   5      770.93      864.35     47.28 o 
 -15   3   5      433.75      423.08     31.92 o 
 -14   3   5     1126.72     1074.26     52.41 o 
 -13   3   5      258.58      240.44     27.87 o 
 -12   3   5     1460.51     1372.95     51.28 o 
 -11   3   5       93.19       72.80     12.21 o 
 -10   3   5     3039.67     3190.65     84.61 o 
  -9   3   5      897.60      877.11     33.01 o 
  -8   3   5     3305.52     3434.61     76.36 o 
  -7   3   5     4062.52     4100.20     82.30 o 
  -6   3   5     1263.23     1303.72     49.86 o 
  -5   3   5    10380.59    10221.94    179.81 o 
  -4   3   5       20.19        7.78      5.98 o 
  -3   3   5     8808.70     8893.38    146.05 o 
  -2   3   5     1044.21     1046.53     24.23 o 
  -1   3   5     7263.46     7374.22     97.56 o 
   0   3   5     3539.16     3685.98     48.25 o 
   1   3   5     3533.79     3452.86     48.00 o 
   2   3   5     6319.38     6173.07     78.84 o 
   3   3   5      881.23      868.01     21.06 o 
   4   3   5    11041.86    10896.26    162.41 o 
   5   3   5      163.62      155.41     10.06 o 
   6   3   5     6765.94     6999.45    120.74 o 
   7   3   5      640.60      676.15     31.61 o 
   8   3   5     2147.72     2207.42     73.52 o 
   9   3   5     2272.13     2395.35     63.68 o 
  10   3   5      908.58      859.77     42.64 o 
  11   3   5     1582.48     1485.29     53.52 o 
  12   3   5       21.56       20.42     10.65 o 
  13   3   5     1236.00     1260.26     45.85 o 
  14   3   5       36.91       35.77     15.05 o 
  15   3   5      974.91      997.29     60.57 o 
  16   3   5      131.74       89.87     19.92 o 
  17   3   5      448.51      473.16     34.92 o 
  18   3   5      366.26      303.76     34.34 o 
 -17   4   5        9.97        4.80     21.69 o 
 -16   4   5       96.41       83.59     24.40 o 
 -15   4   5      228.61      213.77     35.71 o 
 -14   4   5        0.77        6.37     19.13 o 
 -13   4   5      509.20      525.48     38.88 o 
 -12   4   5        1.19        0.99     12.01 o 
 -11   4   5      635.39      714.82     61.32 o 
 -10   4   5        1.69       -0.41     11.78 o 
  -9   4   5      849.54      786.31     40.72 o 
  -8   4   5      477.01      488.88     34.71 o 
  -7   4   5      293.32      313.43     25.37 o 
  -6   4   5      760.77      866.66     38.31 o 
  -5   4   5       67.59       76.52     15.81 o 
  -4   4   5     1854.81     1839.93     56.48 o 
  -3   4   5      296.26      247.98     18.50 o 
  -2   4   5     1968.44     2045.76     50.05 o 
  -1   4   5     1340.27     1394.49     32.82 o 
   0   4   5     1365.86     1459.47     33.82 o 
   1   4   5     1479.56     1462.39     30.62 o 
   2   4   5     1802.32     1747.54     44.17 o 
   3   4   5     1706.21     1665.31     34.89 o 
   4   4   5       83.12       72.38      8.69 o 
   5   4   5     1036.65     1080.67     29.36 o 
   6   4   5       67.15       36.79      8.80 o 
   7   4   5     1319.17     1345.75     41.24 o 
   8   4   5      125.62      115.29     13.74 o 
   9   4   5      419.42      398.56     27.78 o 
  10   4   5      289.10      320.37     30.31 o 
  11   4   5        3.09       12.80     11.83 o 
  12   4   5      234.06      213.20     23.66 o 
  13   4   5       23.64       10.98     14.15 o 
  14   4   5      322.83      320.80     33.90 o 
  15   4   5       24.19       20.59     20.07 o 
  16   4   5       96.76       85.97     28.08 o 
  17   4   5       90.06       65.28     20.63 o 
 -15   5   5       97.49       68.22     38.62 o 
 -14   5   5      665.73      879.75    186.37 o 
 -13   5   5       41.31       39.77     20.93 o 
 -12   5   5      760.14      841.65     50.84 o 
 -11   5   5        0.12       -1.17     14.76 o 
 -10   5   5     1053.63     1095.79     54.65 o 
  -9   5   5      277.21      219.00     30.40 o 
  -8   5   5      664.98      656.81     46.66 o 
  -7   5   5     1036.11     1012.70     88.61 o 
  -6   5   5      239.33      250.21     31.22 o 
  -5   5   5     1723.01     1739.49     59.06 o 
  -4   5   5       46.13       42.62     14.15 o 
  -3   5   5     1669.39     1719.97     53.60 o 
  -2   5   5      350.37      325.50     28.13 o 
  -1   5   5     1126.05     1213.11     40.55 o 
   0   5   5     1146.84     1142.37     43.20 o 
   1   5   5     1296.80     1348.47     37.38 o 
   2   5   5     1535.87     1549.20     38.21 o 
   3   5   5      490.63      492.75     23.81 o 
   4   5   5     1886.59     1846.07     43.41 o 
   5   5   5        0.02       -3.15      7.32 o 
   6   5   5     1615.04     1608.75     47.49 o 
   7   5   5      101.23       81.40     17.20 o 
   8   5   5     1018.01     1019.51     37.13 o 
   9   5   5      424.03      447.35     26.90 o 
  10   5   5       87.70       53.57     20.50 o 
  11   5   5      581.71      503.46     39.90 o 
  12   5   5       16.28        5.55     14.74 o 
  13   5   5      688.03      611.26     42.32 o 
  14   5   5       10.68        4.74     17.57 o 
  15   5   5      373.77      377.94     70.41 o 
 -13   6   5      222.78      206.44     37.91 o 
 -12   6   5        4.74       26.13     24.82 o 
 -11   6   5      423.60      390.41     48.84 o 
 -10   6   5       24.18       19.18     20.59 o 
  -9   6   5      518.61      605.76     51.36 o 
  -8   6   5      400.01      380.96     74.55 o 
  -7   6   5      252.41      169.06     25.35 o 
  -6   6   5      547.68      536.17     66.85 o 
  -5   6   5        0.54        2.79     14.72 o 
  -4   6   5     1068.24     1215.46     68.55 o 
  -3   6   5      244.37      176.87     24.40 o 
  -2   6   5     1365.30     1483.29     54.33 o 
  -1   6   5      205.26      237.99     25.01 o 
   0   6   5      613.84      641.23     40.82 o 
   1   6   5      369.45      387.70     32.83 o 
   2   6   5      492.64      519.75     36.61 o 
   3   6   5     1022.44     1195.08     52.45 o 
   4   6   5      139.19       95.69     14.35 o 
   5   6   5      911.02      902.93     37.74 o 
   6   6   5        5.62       -2.52     10.76 o 
   7   6   5      776.32      827.11     36.38 o 
   8   6   5      271.79      327.05     76.41 o 
   9   6   5      293.37      325.19     31.47 o 
  10   6   5      493.43      568.70     65.13 o 
  11   6   5       96.34       69.01     22.58 o 
  12   6   5      137.11      105.67     23.57 o 
  -8   7   5      112.03       70.97     34.39 o 
  -7   7   5       79.23       48.59     35.78 o 
  -6   7   5       75.15       61.86     37.04 o 
  -5   7   5       60.26       59.86     33.94 o 
  -4   7   5       13.67      -10.26     25.47 o 
  -3   7   5      503.60      546.97     76.56 o 
  -2   7   5       35.39       -3.18     24.73 o 
  -1   7   5      312.10      356.21     48.50 o 
   0   7   5       94.97       92.33     30.19 o 
   1   7   5       87.32       56.39     26.57 o 
   2   7   5      459.77      461.05     65.19 o 
   3   7   5        7.08       12.25     51.34 o 
   4   7   5      313.99      240.19     88.57 o 
   5   7   5       10.88       14.65     55.12 o 
   6   7   5       55.31       27.32     48.68 o 
   7   7   5        0.62       22.87     26.72 o 
   8   7   5       60.90       53.69     19.45 o 
 -17   0   6        0.13       -1.33     36.37 o 
 -16   0   6     1633.22     1868.91    155.51 o 
 -15   0   6      565.78      601.41     36.51 o 
 -14   0   6     2924.16     3135.70     98.89 o 
 -13   0   6     1448.68     1597.58     51.33 o 
 -12   0   6     4553.26     4735.07     99.75 o 
 -11   0   6     4334.63     4280.71     83.08 o 
 -10   0   6      149.72      148.83     19.36 o 
  -9   0   6    10720.92    10184.26    172.84 o 
  -8   0   6      901.32      830.37     24.13 o 
  -7   0   6    10491.08    10694.15    165.12 o 
  -6   0   6     5396.14     5322.48     86.15 o 
  -5   0   6     3790.23     3716.08     62.48 o 
  -4   0   6    24214.83    23755.13    359.89 o 
  -3   0   6     1698.97     1653.07     31.41 o 
  -2   0   6    24290.80    24844.73    449.29 o 
  -1   0   6     1335.81     1486.21     30.51 o 
   0   0   6    26990.58    25566.82    360.29 o 
   1   0   6     1466.00     1449.65     26.34 o 
   2   0   6    10584.41     9905.05    144.72 o 
   3   0   6    15541.59    15707.89    225.88 o 
   4   0   6     3153.42     2898.69     45.07 o 
   5   0   6    15239.83    15305.28    231.49 o 
   6   0   6     1460.58     1340.40     29.67 o 
   7   0   6    11026.13    10656.17    137.92 o 
   8   0   6      506.37      479.18     15.71 o 
   9   0   6     7804.38     7810.56    107.14 o 
  10   0   6      540.39      526.44     18.36 o 
  11   0   6     5737.40     5926.92    134.84 o 
  12   0   6      952.04      924.27     59.79 o 
  13   0   6     1208.84     1317.87     51.33 o 
  14   0   6     2815.52     2774.96     85.73 o 
  15   0   6       36.44       18.98     12.51 o 
  16   0   6     1412.94     1510.15    100.95 o 
  17   0   6       68.89       74.40     40.90 o 
 -18   1   6       13.33       25.49     15.64 o 
 -17   1   6        0.96       14.05     11.81 o 
 -16   1   6        2.98       15.54     11.84 o 
 -15   1   6       56.18       17.72     12.51 o 
 -14   1   6       48.35       19.05     11.07 o 
 -13   1   6       11.56        6.39      8.91 o 
 -12   1   6      211.50      218.42     13.57 o 
 -11   1   6      185.60      163.61     11.88 o 
 -10   1   6      648.23      634.69     18.29 o 
  -9   1   6      200.89      201.42     11.09 o 
  -8   1   6      182.88      163.28      8.04 o 
  -7   1   6      582.20      586.94     12.57 o 
  -6   1   6      189.51      185.99      7.30 o 
  -5   1   6      241.53      254.40      8.01 o 
  -4   1   6      140.04      125.29      5.14 o 
  -3   1   6       13.94       17.15      2.86 o 
  -2   1   6      172.65      217.63      6.84 o 
  -1   1   6      122.37      113.16      4.37 o 
   0   1   6      959.84     1084.50     15.68 o 
   1   1   6      896.87     1016.75     15.51 o 
   2   1   6      259.50      294.30      9.13 o 
   3   1   6      875.95      952.12     16.06 o 
   4   1   6       92.41       74.18      3.95 o 
   5   1   6      102.00      106.57      5.08 o 
   6   1   6      266.65      232.34      8.17 o 
   7   1   6       10.44        3.40      2.87 o 
   8   1   6      107.11      113.51      6.71 o 
   9   1   6      337.41      326.48     11.49 o 
  10   1   6        9.74        3.78      3.68 o 
  11   1   6       37.34       24.87      5.88 o 
  12   1   6      113.65       96.67     11.68 o 
  13   1   6       82.44       53.87     10.50 o 
  14   1   6      115.69       90.76     12.31 o 
  15   1   6      100.07       69.87     17.11 o 
  16   1   6       20.41        5.65     13.47 o 
  17   1   6       85.26      106.89     26.89 o 
  18   1   6       21.32       18.11     17.23 o 
  19   1   6        1.81       -1.05     16.45 o 
 -19   2   6      108.35      111.84     23.23 o 
 -18   2   6     1116.69     1129.00    117.29 o 
 -17   2   6       23.45       26.54     17.36 o 
 -16   2   6     2143.35     2294.61     84.27 o 
 -15   2   6      632.43      633.21     38.18 o 
 -14   2   6     1635.89     1556.59     53.01 o 
 -13   2   6     1673.28     1597.96     51.89 o 
 -12   2   6     1026.03     1057.22     37.04 o 
 -11   2   6     4686.86     4700.82     89.60 o 
 -10   2   6      328.98      342.38     16.57 o 
  -9   2   6     4188.31     4331.85     76.79 o 
  -8   2   6      206.41      185.17     10.85 o 
  -7   2   6     3790.38     3838.00     52.31 o 
  -6   2   6     4020.96     3969.69     53.76 o 
  -5   2   6     6463.34     6678.20     77.35 o 
  -4   2   6    10754.37    10618.96    116.64 o 
  -3   2   6     2846.69     2857.03     41.58 o 
  -2   2   6    11068.26    10665.64    141.34 o 
  -1   2   6        7.56        5.20      2.23 o 
   0   2   6    17406.70    17493.37    203.13 o 
   1   2   6     1813.86     1785.51     25.10 o 
   2   2   6    13042.80    12819.28    150.49 o 
   3   2   6     5022.67     5092.48     59.35 o 
   4   2   6     2787.00     2714.77     34.02 o 
   5   2   6    10625.78    10500.48    126.37 o 
   6   2   6      363.56      346.83     12.91 o 
   7   2   6    13449.43    13654.09    169.48 o 
   8   2   6       55.52       44.23      6.77 o 
   9   2   6     5220.61     5466.17     85.88 o 
  10   2   6      805.38      784.72     25.98 o 
  11   2   6     1880.21     1952.82     72.47 o 
  12   2   6     1578.16     1486.22     44.58 o 
  13   2   6      513.34      512.84     28.53 o 
  14   2   6     1159.40     1164.43     42.67 o 
  15   2   6       10.13        5.62     12.26 o 
  16   2   6      692.81      696.24     35.33 o 
  17   2   6        3.99       10.93     14.62 o 
  18   2   6      507.60      528.29     49.75 o 
  19   2   6      114.20       79.21     25.78 o 
 -18   3   6        0.96        1.64     18.78 o 
 -17   3   6      140.92       53.27     22.12 o 
 -16   3   6        8.07        6.81     16.50 o 
 -15   3   6      269.28      220.06     47.44 o 
 -14   3   6      228.91      169.33     21.79 o 
 -13   3   6      173.26      164.17     15.33 o 
 -12   3   6      591.90      650.00     34.42 o 
 -11   3   6       28.27       18.81      9.53 o 
 -10   3   6      536.02      597.65     26.76 o 
  -9   3   6        5.88        6.76      7.49 o 
  -8   3   6     1544.12     1538.03     40.80 o 
  -7   3   6      119.74       92.71     10.24 o 
  -6   3   6      607.89      584.57     19.11 o 
  -5   3   6       11.46        3.63      5.61 o 
  -4   3   6       15.72       15.45      6.14 o 
  -3   3   6      718.44      748.66     33.19 o 
  -2   3   6       47.68       49.01      7.88 o 
  -1   3   6     2570.22     2692.86     49.40 o 
   0   3   6       30.15       31.78      7.25 o 
   1   3   6     1078.78     1147.03     24.79 o 
   2   3   6     1380.03     1362.39     26.06 o 
   3   3   6     2697.01     2854.78     46.53 o 
   4   3   6     2949.41     2955.89     51.08 o 
   5   3   6      943.70      935.35     25.20 o 
   6   3   6      945.89      985.22     31.25 o 
   7   3   6        4.21        7.16      7.04 o 
   8   3   6      659.25      658.53     23.89 o 
   9   3   6       49.41       40.65      8.84 o 
  10   3   6      479.21      451.90     30.97 o 
  11   3   6      204.44      176.12     16.63 o 
  12   3   6       45.58       31.60     10.63 o 
  13   3   6       91.76       67.86     13.42 o 
  14   3   6       66.59       49.63     14.22 o 
  15   3   6      156.86      190.44     24.43 o 
  16   3   6        0.35       -0.71     14.67 o 
  17   3   6      108.99       88.96     23.18 o 
  18   3   6        6.88        8.02     16.65 o 
 -17   4   6        2.46       22.60     21.41 o 
 -16   4   6      578.31      608.32     74.55 o 
 -15   4   6      203.33      212.71     31.91 o 
 -14   4   6      631.97      576.32     57.66 o 
 -13   4   6      836.43      837.78     63.84 o 
 -12   4   6      499.84      419.24     50.74 o 
 -11   4   6     1385.40     1437.55     57.78 o 
 -10   4   6      252.98      222.45     25.19 o 
  -9   4   6     2026.97     2108.67     82.83 o 
  -8   4   6       76.87       66.74     15.81 o 
  -7   4   6     3621.96     3647.51    123.17 o 
  -6   4   6      756.16      766.54     40.28 o 
  -5   4   6     1934.57     1979.72     91.32 o 
  -4   4   6     3323.68     3383.93     79.59 o 
  -3   4   6      123.68      113.63     19.90 o 
  -2   4   6     7179.90     7431.88    115.86 o 
  -1   4   6        3.26        5.41      6.57 o 
   0   4   6     3309.29     3341.88     64.89 o 
   1   4   6      884.45      863.06     22.70 o 
   2   4   6     1380.64     1400.05     30.43 o 
   3   4   6     2509.13     2474.06     51.77 o 
   4   4   6     1924.53     1846.10     50.05 o 
   5   4   6     1976.87     2050.40     42.50 o 
   6   4   6      423.15      429.02     21.88 o 
   7   4   6     2721.74     2870.62     64.16 o 
   8   4   6        1.48       21.23      9.28 o 
   9   4   6     2528.08     2623.92     77.30 o 
  10   4   6      179.15      153.23     16.71 o 
  11   4   6      804.36      746.68     34.66 o 
  12   4   6      748.86      659.59     33.67 o 
  13   4   6      143.62       99.38     20.96 o 
  14   4   6      607.63      556.51     43.78 o 
  15   4   6        0.18       -5.74     16.52 o 
  16   4   6      534.65      525.25     56.60 o 
 -15   5   6      319.38      325.15     57.78 o 
 -14   5   6      111.38      128.47     41.00 o 
 -13   5   6      203.95      164.72     28.95 o 
 -12   5   6      312.89      260.07     46.57 o 
 -11   5   6       27.43       41.36     17.77 o 
 -10   5   6      641.62      684.84     45.06 o 
  -9   5   6       66.81       39.61     17.38 o 
  -8   5   6     1286.03     1364.92     57.36 o 
  -7   5   6       56.28       33.73     15.56 o 
  -6   5   6      693.21      628.19     35.06 o 
  -5   5   6      757.83      746.54     41.46 o 
  -4   5   6      621.95      658.29     33.98 o 
  -3   5   6     1074.97     1083.62     40.08 o 
  -2   5   6       25.77       10.42      9.15 o 
  -1   5   6     1244.49     1382.24     43.66 o 
   0   5   6     1097.32     1126.09     35.53 o 
   1   5   6     1233.06     1325.31     37.56 o 
   2   5   6      269.64      303.62     20.40 o 
   3   5   6      728.52      827.11     27.42 o 
   4   5   6      714.62      759.38     26.97 o 
   5   5   6      278.40      307.05     22.96 o 
   6   5   6      968.32     1119.04     39.39 o 
   7   5   6      222.48      166.76     17.44 o 
   8   5   6      733.46      722.76     32.16 o 
   9   5   6       21.74       13.65     11.05 o 
  10   5   6      795.71      781.14     36.15 o 
  11   5   6      312.27      301.34     30.40 o 
  12   5   6      202.70      156.37     24.69 o 
  13   5   6      176.85      195.06     42.93 o 
  14   5   6       73.46       58.28     22.17 o 
 -12   6   6       32.90       10.85     22.30 o 
 -11   6   6      412.30      402.22     63.40 o 
 -10   6   6       19.62       11.17     20.51 o 
  -9   6   6      645.22      743.65     70.46 o 
  -8   6   6        7.05        3.15     15.25 o 
  -7   6   6      359.36      285.95     28.32 o 
  -6   6   6      194.55      144.70     24.79 o 
  -5   6   6      187.30      139.64     34.10 o 
  -4   6   6      255.73      233.53     25.59 o 
  -3   6   6      279.68      252.60     25.49 o 
  -2   6   6      568.13      587.02     36.69 o 
  -1   6   6        2.61       -2.02     11.48 o 
   0   6   6      972.13      977.38     49.47 o 
   1   6   6       83.59       71.54     18.61 o 
   2   6   6      974.98     1095.19     51.44 o 
   3   6   6      376.68      403.17     30.97 o 
   4   6   6      314.66      300.61     25.47 o 
   5   6   6     1050.51     1072.16     40.11 o 
   6   6   6       19.89       25.83     12.96 o 
   7   6   6      444.65      410.03     32.82 o 
   8   6   6        0.15      -12.74     12.67 o 
   9   6   6      238.95      240.34     29.07 o 
  10   6   6      101.73       85.05     22.27 o 
  11   6   6       83.44       33.27     20.60 o 
  12   6   6      143.30       85.73     24.66 o 
  -8   7   6      376.94      316.97     49.69 o 
  -7   7   6       59.28       39.48     33.95 o 
  -6   7   6      309.56      335.50     62.29 o 
  -5   7   6      177.83      111.30     41.86 o 
  -4   7   6      153.81      191.30     67.61 o 
  -3   7   6      407.51      413.46     63.78 o 
  -2   7   6       23.70        5.99     26.01 o 
  -1   7   6      653.63      693.02     77.68 o 
   0   7   6       36.46       22.84     22.71 o 
   1   7   6      676.39      779.77     64.17 o 
   2   7   6      228.32      191.18     36.78 o 
   3   7   6      489.26      425.10    112.64 o 
   4   7   6      461.35      301.49     95.33 o 
   5   7   6      129.29       41.06     66.36 o 
   6   7   6      470.75      279.44     97.94 o 
   7   7   6        0.11       -6.29     24.12 o 
 -18   1   7      291.71      268.71     64.95 o 
 -17   1   7     1371.78     1521.29     73.47 o 
 -16   1   7       52.22       45.57     14.39 o 
 -15   1   7     2923.74     3171.64     82.72 o 
 -14   1   7      138.86      165.87     21.01 o 
 -13   1   7     2841.92     2919.74     91.32 o 
 -12   1   7     1100.65     1118.22     35.94 o 
 -11   1   7     4778.50     4798.44     73.66 o 
 -10   1   7     4841.87     4773.36     72.03 o 
  -9   1   7     3392.18     3353.03     50.45 o 
  -8   1   7     8403.91     8170.84    101.60 o 
  -7   1   7       69.78       64.90      5.12 o 
  -6   1   7    12187.35    12085.53    136.88 o 
  -5   1   7     1088.01     1073.04     16.47 o 
  -4   1   7    12293.94    12395.51    138.21 o 
  -3   1   7     8390.64     8412.30     92.73 o 
  -2   1   7     4069.33     3919.96     47.64 o 
  -1   1   7    15150.21    15098.73    168.28 o 
   0   1   7     3989.65     4109.39     44.83 o 
   1   1   7    15795.16    15462.59    165.62 o 
   2   1   7       65.23       52.43      4.00 o 
   3   1   7    15633.37    15274.34    137.08 o 
   4   1   7     2674.63     2738.09     31.25 o 
   5   1   7     6062.62     6011.38     59.66 o 
   6   1   7     5833.99     5920.09     63.04 o 
   7   1   7     1464.06     1428.80     21.61 o 
   8   1   7    10855.81    10953.96    114.78 o 
   9   1   7       18.59       15.53      4.13 o 
  10   1   7     6375.19     6318.02     80.36 o 
  11   1   7      101.80       77.54      9.36 o 
  12   1   7     3275.59     3354.72     85.52 o 
  13   1   7      472.11      448.68     24.16 o 
  14   1   7     1948.61     2139.47     57.27 o 
  15   1   7      811.00      719.10     39.94 o 
  16   1   7      252.91      247.77     30.73 o 
  17   1   7      688.05      711.25     56.77 o 
  18   1   7       20.25       24.98     19.65 o 
  19   1   7      592.06      730.96    117.96 o 
 -19   2   7       34.81       20.44     16.34 o 
 -18   2   7      157.06      171.08     35.85 o 
 -17   2   7        1.53        3.38     14.83 o 
 -16   2   7       48.65       53.75     16.24 o 
 -15   2   7       17.15       10.82     12.84 o 
 -14   2   7      115.23       95.94     16.68 o 
 -13   2   7       41.10       30.58     12.27 o 
 -12   2   7      388.13      364.97     23.39 o 
 -11   2   7       47.48       41.77      9.21 o 
 -10   2   7       92.70       70.64      8.33 o 
  -9   2   7      775.20      785.51     22.30 o 
  -8   2   7      374.63      382.64     12.89 o 
  -7   2   7     2151.43     2110.67     33.19 o 
  -6   2   7       18.40       18.19      4.13 o 
  -5   2   7      429.35      415.43     12.19 o 
  -4   2   7      371.07      353.88     10.48 o 
  -3   2   7      416.95      402.26      9.74 o 
  -2   2   7       24.46        8.51      2.64 o 
  -1   2   7       91.25       72.01      4.95 o 
   0   2   7      256.86      200.03      8.56 o 
   1   2   7       84.79      104.19      4.80 o 
   2   2   7     1000.85     1048.51     16.45 o 
   3   2   7        8.90        9.24      2.82 o 
   4   2   7     1299.66     1353.70     21.50 o 
   5   2   7     1309.80     1276.61     25.82 o 
   6   2   7      950.74      989.97     21.51 o 
   7   2   7      844.95      850.77     23.21 o 
   8   2   7       64.17       53.74      7.28 o 
   9   2   7       72.19       48.16      8.91 o 
  10   2   7       13.66       10.32      7.80 o 
  11   2   7      302.26      286.19     32.85 o 
  12   2   7        6.05        4.05      9.66 o 
  13   2   7       39.35       33.43     12.35 o 
  14   2   7        8.79       11.01     11.63 o 
  15   2   7       76.48       46.88     14.81 o 
  16   2   7      142.42       97.52     20.84 o 
  17   2   7       52.92       43.89     19.96 o 
  18   2   7      119.22       96.85     28.63 o 
 -18   3   7      242.31      211.16     31.71 o 
 -17   3   7      579.87      569.72     45.82 o 
 -16   3   7      118.88      100.46     24.12 o 
 -15   3   7     1432.04     1447.60     59.96 o 
 -14   3   7      148.85       99.40     18.31 o 
 -13   3   7     2416.92     2564.35     69.74 o 
 -12   3   7      850.10      831.23     42.38 o 
 -11   3   7     1774.71     1736.78     46.76 o 
 -10   3   7     2629.82     2741.50     62.25 o 
  -9   3   7      608.77      617.76     30.55 o 
  -8   3   7     5382.65     5373.42    111.74 o 
  -7   3   7      394.04      376.24     24.62 o 
  -6   3   7     4142.44     4309.72     75.74 o 
  -5   3   7      132.73      121.54     10.69 o 
  -4   3   7     4991.17     5229.04     95.38 o 
  -3   3   7     3696.19     3907.54     74.62 o 
  -2   3   7     3975.50     4034.86     72.04 o 
  -1   3   7     6588.34     6624.39    101.95 o 
   0   3   7      624.74      603.73     21.25 o 
   1   3   7     8771.85     8697.56    120.59 o 
   2   3   7       63.43       57.50      6.40 o 
   3   3   7     5413.07     5485.81     80.17 o 
   4   3   7     1281.06     1205.33     29.39 o 
   5   3   7     2569.70     2619.59     50.93 o 
   6   3   7     2822.46     2823.79     68.48 o 
   7   3   7     1829.23     1860.11     58.48 o 
   8   3   7     3190.86     3169.85     65.31 o 
   9   3   7       82.37       66.52     13.35 o 
  10   3   7     3751.44     3856.35     87.52 o 
  11   3   7       89.03       84.93     13.17 o 
  12   3   7     2466.23     2765.58     69.53 o 
  13   3   7      326.59      321.15     32.23 o 
  14   3   7      486.92      540.40     31.04 o 
  15   3   7      625.98      662.66     63.86 o 
  16   3   7       47.14       53.93     18.44 o 
  17   3   7      400.82      330.01     31.07 o 
 -17   4   7       11.23       11.18     21.60 o 
 -16   4   7      271.11      259.45     60.11 o 
 -15   4   7       10.10        3.67     18.34 o 
 -14   4   7      466.25      410.14     39.79 o 
 -13   4   7       93.61       76.91     25.70 o 
 -12   4   7      560.55      595.65     40.46 o 
 -11   4   7      764.61      783.65     44.45 o 
 -10   4   7      338.39      382.46     32.38 o 
  -9   4   7      552.62      553.62     36.62 o 
  -8   4   7      165.69      140.02     27.44 o 
  -7   4   7     1354.61     1375.20     66.39 o 
  -6   4   7       51.78       48.02     13.24 o 
  -5   4   7     1753.18     1922.11     99.27 o 
  -4   4   7       24.37       16.42     10.05 o 
  -3   4   7      965.02      987.88     32.22 o 
  -2   4   7      228.18      271.55     18.31 o 
  -1   4   7      235.33      253.09     16.90 o 
   0   4   7     1415.47     1458.95     37.82 o 
   1   4   7      120.99      108.91     10.59 o 
   2   4   7     1076.09     1109.59     26.92 o 
   3   4   7      205.40      172.09     12.16 o 
   4   4   7     1488.27     1554.90     37.49 o 
   5   4   7      563.56      582.64     24.02 o 
   6   4   7      644.16      658.88     30.13 o 
   7   4   7      898.27      909.24     32.77 o 
   8   4   7      239.15      281.16     20.65 o 
   9   4   7      753.61      823.56     34.13 o 
  10   4   7       86.15       75.46     16.18 o 
  11   4   7      585.00      531.73     32.47 o 
  12   4   7      173.89      128.68     21.12 o 
  13   4   7      147.14      114.21     22.67 o 
  14   4   7      215.46      115.21     22.72 o 
  15   4   7      132.95      101.07     21.90 o 
  16   4   7      158.81      171.48     25.46 o 
 -15   5   7      221.32      138.77     49.05 o 
 -14   5   7       20.96       40.39     31.12 o 
 -13   5   7      394.21      355.77     39.90 o 
 -12   5   7      472.29      452.36     55.02 o 
 -11   5   7      459.13      428.32     37.64 o 
 -10   5   7      686.22      635.91     44.06 o 
  -9   5   7      401.92      435.48     36.93 o 
  -8   5   7     1026.62      957.38     49.82 o 
  -7   5   7       71.94       66.99     17.89 o 
  -6   5   7     1618.76     1560.92     61.04 o 
  -5   5   7       89.15       72.63     15.52 o 
  -4   5   7     1552.07     1602.75     53.07 o 
  -3   5   7      363.04      357.13     25.22 o 
  -2   5   7      817.21      910.41     51.89 o 
  -1   5   7     1553.63     1588.38     48.09 o 
   0   5   7       29.77       29.15      9.65 o 
   1   5   7     2544.46     2624.44     54.59 o 
   2   5   7       46.46       18.15      9.40 o 
   3   5   7     1720.54     1749.14     42.89 o 
   4   5   7      262.50      250.14     19.24 o 
   5   5   7      857.19      858.08     31.53 o 
   6   5   7      944.17      966.68     49.63 o 
   7   5   7      265.58      231.22     20.55 o 
   8   5   7      849.59      890.83     58.63 o 
   9   5   7       84.32       87.47     15.77 o 
  10   5   7      749.65      666.65     36.99 o 
  11   5   7        0.22        0.71     15.63 o 
  12   5   7      355.53      280.79     40.96 o 
  13   5   7      134.05       97.28     23.79 o 
  14   5   7       84.99       59.33     22.37 o 
 -12   6   7      329.64      316.06     40.53 o 
 -11   6   7      193.20      177.44     32.16 o 
 -10   6   7       84.99       62.62     23.61 o 
  -9   6   7      367.98      414.12     43.83 o 
  -8   6   7       71.00       53.89     22.07 o 
  -7   6   7      772.09      729.90     47.02 o 
  -6   6   7        5.30        1.21     15.46 o 
  -5   6   7      882.84      984.08     51.66 o 
  -4   6   7       48.11       39.25     17.47 o 
  -3   6   7      677.81      766.00     41.02 o 
  -2   6   7      583.86      632.67     35.74 o 
  -1   6   7      440.67      450.04     33.21 o 
   0   6   7      899.09      969.91     61.79 o 
   1   6   7        4.51       14.69     14.36 o 
   2   6   7      515.78      608.53     39.94 o 
   3   6   7      323.89      273.41     22.49 o 
   4   6   7      714.24      731.42     46.68 o 
   5   6   7      394.28      431.42     43.46 o 
   6   6   7      299.17      349.97     29.82 o 
   7   6   7      362.73      404.84     63.76 o 
   8   6   7       89.59       94.31     21.40 o 
   9   6   7      404.94      396.23     35.83 o 
  10   6   7        4.48       -6.96     15.38 o 
  11   6   7      437.64      434.35     63.33 o 
  -7   7   7        5.48       -0.94     23.94 o 
  -6   7   7      366.07      246.79     54.87 o 
  -5   7   7       56.31       39.19     31.10 o 
  -4   7   7       46.62       68.52     34.32 o 
  -3   7   7       81.78       26.53     30.79 o 
  -2   7   7       61.40       -0.89     27.32 o 
  -1   7   7      223.84      227.79     40.44 o 
   0   7   7       46.43       49.94     27.18 o 
   1   7   7      119.22      150.09     39.05 o 
   2   7   7        0.32        9.90     22.55 o 
   3   7   7      286.32      203.71     81.59 o 
   4   7   7       26.87       27.11     58.05 o 
   5   7   7      427.96      311.98    101.67 o 
   6   7   7      162.08      121.43     71.90 o 
   7   7   7       42.57       30.48     27.01 o 
 -16   0   8     1965.09     2293.47    177.35 o 
 -15   0   8      781.76      773.72    106.39 o 
 -14   0   8     3905.79     4283.91    120.77 o 
 -13   0   8        9.28       -4.95     10.01 o 
 -12   0   8     4166.01     4275.63    145.86 o 
 -11   0   8      401.05      349.01     23.35 o 
 -10   0   8     5327.87     5378.62    103.95 o 
  -9   0   8     2854.39     2608.25    103.49 o 
  -8   0   8     5163.15     5166.48     95.03 o 
  -7   0   8    10148.84     9678.96    162.63 o 
  -6   0   8     3336.88     3401.69     55.68 o 
  -5   0   8    13259.49    13197.44    187.15 o 
  -4   0   8      164.32      214.95      8.48 o 
  -3   0   8    18764.75    18798.67    260.92 o 
  -2   0   8     3831.58     3953.96     57.90 o 
  -1   0   8    11389.25    11405.52    153.82 o 
   0   0   8     7700.68     7644.39    100.39 o 
   1   0   8     7809.54     7744.23    107.35 o 
   2   0   8    11869.45    11741.98    148.05 o 
   3   0   8     4973.10     5011.37     70.02 o 
   4   0   8    11598.80    11383.40    147.58 o 
   5   0   8      231.11      267.20     10.49 o 
   6   0   8    10107.60    10183.77    141.17 o 
   7   0   8     1829.51     1879.46     35.41 o 
   8   0   8     4926.21     4889.83     80.02 o 
   9   0   8     4353.68     4529.61    108.08 o 
  10   0   8        5.19        4.83      6.56 o 
  11   0   8     6874.09     6807.53    175.45 o 
  12   0   8       51.56       35.72     12.75 o 
  13   0   8     3190.95     3310.88     99.96 o 
  14   0   8        2.54        3.96     10.57 o 
  15   0   8     1131.94     1332.58     94.91 o 
 -18   1   8      157.92      167.85     24.41 o 
 -17   1   8       28.66       21.75     15.97 o 
 -16   1   8       21.73       39.47     13.61 o 
 -15   1   8       65.76       59.95     14.24 o 
 -14   1   8       36.68       26.34     12.19 o 
 -13   1   8       98.68       69.49     13.08 o 
 -12   1   8       60.50       67.96     10.79 o 
 -11   1   8       34.60       19.99      6.45 o 
 -10   1   8      124.63      129.82      9.66 o 
  -9   1   8       62.09       50.45      6.65 o 
  -8   1   8       14.80       11.83      4.36 o 
  -7   1   8      158.04      142.66      8.22 o 
  -6   1   8      237.79      217.41      7.40 o 
  -5   1   8       10.74       10.14      2.65 o 
  -4   1   8      594.67      636.68     11.09 o 
  -3   1   8       16.54        8.49      2.37 o 
  -2   1   8      216.18      258.79      6.77 o 
  -1   1   8        9.57       12.83      2.33 o 
   0   1   8      110.30      116.67      4.40 o 
   1   1   8        2.05        4.19      1.85 o 
   2   1   8        2.74       -1.42      1.78 o 
   3   1   8      269.41      272.43      8.02 o 
   4   1   8      150.66      159.23      6.63 o 
   5   1   8      853.33      876.81     14.25 o 
   6   1   8       14.65       13.62      3.25 o 
   7   1   8       98.95       98.03      6.03 o 
   8   1   8      986.55     1034.38     18.93 o 
   9   1   8      126.74      120.84      7.47 o 
  10   1   8      201.21      198.18      9.29 o 
  11   1   8       41.26       43.16      9.66 o 
  12   1   8       27.44       25.52      9.67 o 
  13   1   8      199.77      171.82     16.96 o 
  14   1   8        3.63       -0.87     12.39 o 
  15   1   8        2.77        6.61     13.25 o 
  16   1   8       19.06       15.58     17.14 o 
  17   1   8       12.70       -5.96     18.11 o 
  18   1   8        5.94       12.84     20.18 o 
 -19   2   8      378.95      310.70     33.98 o 
 -18   2   8      392.54      438.43     31.75 o 
 -17   2   8      613.21      594.52     35.17 o 
 -16   2   8      564.72      674.19     32.94 o 
 -15   2   8      526.42      509.36     30.67 o 
 -14   2   8     1864.47     1752.32     81.55 o 
 -13   2   8       34.50       10.32      9.73 o 
 -12   2   8     3395.78     3459.12     75.89 o 
 -11   2   8      145.31      126.95     13.17 o 
 -10   2   8     4903.70     5125.32     77.91 o 
  -9   2   8     2514.68     2499.99     43.40 o 
  -8   2   8     4836.00     4701.94     69.95 o 
  -7   2   8     7541.90     7401.66     92.29 o 
  -6   2   8     1705.03     1666.00     30.07 o 
  -5   2   8     9921.68     9853.32    117.40 o 
  -4   2   8       48.11       44.75      4.58 o 
  -3   2   8    13752.02    13901.76    141.00 o 
  -2   2   8     1827.22     1898.93     29.09 o 
  -1   2   8     8646.73     8541.91     94.34 o 
   0   2   8     5508.67     5363.03     64.62 o 
   1   2   8     2769.04     2638.13     33.61 o 
   2   2   8    10112.45    10159.15     99.79 o 
   3   2   8      738.52      670.08     13.43 o 
   4   2   8     9907.88     9968.12    122.42 o 
   5   2   8        0.94        4.92      3.94 o 
   6   2   8     3152.84     3143.64     50.45 o 
   7   2   8      981.15      971.72     23.53 o 
   8   2   8     1919.88     1952.44     40.07 o 
   9   2   8     3444.62     3411.68     65.03 o 
  10   2   8     1050.74     1048.26     33.15 o 
  11   2   8     2677.55     2729.14     74.24 o 
  12   2   8       17.22        6.34      9.76 o 
  13   2   8     2404.33     2513.87     65.39 o 
  14   2   8      159.74      116.85     17.65 o 
  15   2   8     1982.35     2240.88     97.63 o 
  16   2   8      329.10      276.13     29.86 o 
  17   2   8      379.21      410.99     55.23 o 
  18   2   8      297.06      293.06     40.18 o 
 -18   3   8       86.90       71.80     26.22 o 
 -17   3   8       37.59       58.18     21.67 o 
 -16   3   8        0.82       12.68     22.82 o 
 -15   3   8      177.39      138.09     23.53 o 
 -14   3   8       12.19       24.49     14.04 o 
 -13   3   8      205.50      178.82     22.05 o 
 -12   3   8        0.01       15.35     12.00 o 
 -11   3   8      606.75      625.69     28.98 o 
 -10   3   8      315.32      333.55     29.85 o 
  -9   3   8      870.22      876.69     42.58 o 
  -8   3   8      316.93      330.34     22.18 o 
  -7   3   8      810.75      743.14     33.23 o 
  -6   3   8     2318.49     2235.39     49.34 o 
  -5   3   8      158.50      158.19     18.15 o 
  -4   3   8     2785.50     2907.91     52.94 o 
  -3   3   8        7.43        7.34      6.11 o 
  -2   3   8      774.49      828.00     24.08 o 
  -1   3   8      432.93      438.39     17.76 o 
   0   3   8      874.52      916.40     28.57 o 
   1   3   8      727.39      676.92     23.53 o 
   2   3   8       36.69       36.39      5.97 o 
   3   3   8      115.84       88.05      8.90 o 
   4   3   8      112.92       94.36     11.65 o 
   5   3   8     1031.00     1022.60     30.03 o 
   6   3   8      149.89      154.50     13.91 o 
   7   3   8     1242.39     1342.67     34.75 o 
   8   3   8      182.07      193.67     16.75 o 
   9   3   8      204.92      166.08     17.00 o 
  10   3   8      201.67      213.42     21.95 o 
  11   3   8      120.92       81.18     13.24 o 
  12   3   8      462.62      466.41     26.87 o 
  13   3   8        0.12        3.76     11.53 o 
  14   3   8      133.59       97.27     19.13 o 
  15   3   8       24.74        7.81     15.72 o 
  16   3   8       58.00       61.03     19.27 o 
  17   3   8      156.66      117.59     39.41 o 
 -17   4   8      285.19      303.55     64.15 o 
 -16   4   8      333.38      370.56     62.88 o 
 -15   4   8      228.41      216.42     37.15 o 
 -14   4   8      965.77      968.72     82.83 o 
 -13   4   8       70.68       46.66     29.36 o 
 -12   4   8     1195.40     1242.74     56.38 o 
 -11   4   8      479.61      549.57     38.92 o 
 -10   4   8     1586.78     1497.27     58.42 o 
  -9   4   8     1431.42     1295.59     73.69 o 
  -8   4   8     1092.44     1104.19     48.63 o 
  -7   4   8     1915.70     1823.85     67.80 o 
  -6   4   8      272.74      217.35     22.97 o 
  -5   4   8     3298.99     3395.65     89.74 o 
  -4   4   8      283.45      234.23     22.56 o 
  -3   4   8     2546.37     2590.68     52.81 o 
  -2   4   8       57.04       44.99      8.79 o 
  -1   4   8     2566.46     2570.93     55.90 o 
   0   4   8     2082.18     2199.84     50.01 o 
   1   4   8     2484.92     2444.02     53.59 o 
   2   4   8     3120.15     3082.84     54.16 o 
   3   4   8      122.68      137.41     13.43 o 
   4   4   8     3723.88     3737.84     75.17 o 
   5   4   8      237.42      182.09     14.81 o 
   6   4   8     2885.03     2932.25     64.21 o 
   7   4   8      469.86      411.35     23.64 o 
   8   4   8      816.84      797.59     34.33 o 
   9   4   8      972.98     1011.48     51.51 o 
  10   4   8      192.12      185.51     30.74 o 
  11   4   8     1138.96     1173.62     51.98 o 
  12   4   8        8.01       29.20     15.48 o 
  13   4   8      990.35      846.70     81.07 o 
  14   4   8       45.01       42.56     20.12 o 
  15   4   8      330.69      295.25     31.53 o 
  16   4   8      141.99      109.72     23.89 o 
 -15   5   8      180.80      297.18     56.73 o 
 -14   5   8        1.96        0.52     28.25 o 
 -13   5   8      641.36      691.76     52.63 o 
 -12   5   8       19.49       23.02     20.24 o 
 -11   5   8     1068.39     1121.24     88.21 o 
 -10   5   8      261.87      296.64     32.52 o 
  -9   5   8      223.87      208.21     28.16 o 
  -8   5   8      685.31      704.37     45.67 o 
  -7   5   8      275.47      296.48     35.76 o 
  -6   5   8      803.98      855.41     38.07 o 
  -5   5   8       60.11       38.39     12.22 o 
  -4   5   8      806.42      826.05     39.64 o 
  -3   5   8        9.91       14.98     10.41 o 
  -2   5   8     1762.24     1770.81     52.18 o 
  -1   5   8        2.24        6.42      9.71 o 
   0   5   8     1360.99     1430.25     41.01 o 
   1   5   8      617.68      671.63     28.85 o 
   2   5   8      127.32      128.99     13.82 o 
   3   5   8     1158.38     1160.52     42.34 o 
   4   5   8        4.74        9.79      8.26 o 
   5   5   8      809.85      759.92     30.33 o 
   6   5   8      302.89      305.45     30.87 o 
   7   5   8      521.50      606.83     36.31 o 
   8   5   8      504.53      504.74     50.33 o 
   9   5   8      214.69      229.85     23.03 o 
  10   5   8      275.29      273.93     29.45 o 
  11   5   8       94.69       84.59     21.10 o 
  12   5   8      393.99      434.39     58.17 o 
  13   5   8       21.11       13.05     18.07 o 
  14   5   8      159.43      143.54     32.41 o 
 -12   6   8      278.48      263.52     42.90 o 
 -11   6   8        8.96       14.44     21.87 o 
 -10   6   8      239.10      177.15     31.75 o 
  -9   6   8      161.73      152.94     40.72 o 
  -8   6   8      328.74      249.16     34.70 o 
  -7   6   8      612.31      550.03     94.81 o 
  -6   6   8      398.66      404.06     36.49 o 
  -5   6   8      911.29      831.22     48.60 o 
  -4   6   8        4.71        5.84     15.21 o 
  -3   6   8      651.47      698.35     43.98 o 
  -2   6   8      131.90      101.30     19.36 o 
  -1   6   8      485.75      537.90     43.63 o 
   0   6   8      309.34      270.58     32.35 o 
   1   6   8       37.94       33.53     18.96 o 
   2   6   8      607.69      565.85     68.26 o 
   3   6   8        0.27       10.81     12.86 o 
   4   6   8      546.78      589.48     33.90 o 
   5   6   8        0.49        8.21     20.04 o 
   6   6   8      605.91      579.81     38.33 o 
   7   6   8      136.32       64.39     18.89 o 
   8   6   8      260.15      232.98     28.25 o 
   9   6   8      174.31      163.17     33.14 o 
  10   6   8      121.22      105.21     24.70 o 
  11   6   8      173.88       95.28     26.07 o 
  -7   7   8      134.90      104.24     34.85 o 
  -6   7   8      473.49      496.31     73.97 o 
  -5   7   8        4.46      -24.35     28.05 o 
  -4   7   8      866.56      945.95     93.05 o 
  -3   7   8       27.61       25.13     27.50 o 
  -2   7   8      698.17      792.68    126.54 o 
  -1   7   8      141.04      117.54     31.81 o 
   0   7   8      352.09      380.35     48.59 o 
   1   7   8      338.93      414.73     50.25 o 
   2   7   8      113.06       70.47     28.73 o 
   3   7   8      265.00      188.32     79.25 o 
   4   7   8        1.02        2.08     54.16 o 
   5   7   8      216.03      261.71     90.00 o 
   6   7   8       84.09       70.52     39.37 o 
 -19   1   9       39.47      -13.31     45.64 o 
 -18   1   9      932.27      972.49     75.86 o 
 -17   1   9       67.91       73.18     26.10 o 
 -16   1   9     1252.69     1272.81     49.43 o 
 -15   1   9      708.09      727.16     40.67 o 
 -14   1   9     1849.47     1779.17     77.50 o 
 -13   1   9     3122.50     3198.66     88.83 o 
 -12   1   9      740.58      826.30     32.41 o 
 -11   1   9     4028.06     4144.77     72.01 o 
 -10   1   9        0.72        1.91      5.27 o 
  -9   1   9     6289.59     6367.83     91.19 o 
  -8   1   9      703.49      674.05     18.21 o 
  -7   1   9     7519.26     7648.78     97.76 o 
  -6   1   9     5256.69     5181.98     59.77 o 
  -5   1   9     3998.90     4090.61     48.24 o 
  -4   1   9    12909.30    12617.82    123.92 o 
  -3   1   9     2973.43     3037.21     33.59 o 
  -2   1   9    18757.22    18712.63    175.03 o 
  -1   1   9      151.78      149.65      6.21 o 
   0   1   9    14997.57    14914.36    142.25 o 
   1   1   9     3630.18     3606.32     40.27 o 
   2   1   9     8850.94     8676.91     86.03 o 
   3   1   9     5487.66     5400.04     54.53 o 
   4   1   9     4263.39     4172.21     46.29 o 
   5   1   9     9084.19     9191.51     92.58 o 
   6   1   9      797.14      797.47     15.02 o 
   7   1   9     5562.05     5702.04     66.83 o 
   8   1   9        2.90        5.98      4.20 o 
   9   1   9     3709.01     3754.88     52.74 o 
  10   1   9     1358.18     1392.60     33.37 o 
  11   1   9     1413.68     1511.65     38.87 o 
  12   1   9     2190.49     2296.11     59.27 o 
  13   1   9       26.41       24.61     11.89 o 
  14   1   9     1892.41     2023.14     70.10 o 
  15   1   9        2.32        1.38     15.60 o 
  16   1   9     1512.68     1747.58     97.89 o 
  17   1   9       80.07       46.23     23.43 o 
  18   1   9      439.82      443.90     43.78 o 
 -19   2   9       35.84       35.35     16.66 o 
 -18   2   9       68.46       58.48     18.05 o 
 -17   2   9      132.82      164.63     21.58 o 
 -16   2   9        3.94       -4.47     12.33 o 
 -15   2   9      177.83      150.34     18.36 o 
 -14   2   9       41.46       42.30     14.47 o 
 -13   2   9        0.46        1.32      9.25 o 
 -12   2   9      237.70      255.91     19.83 o 
 -11   2   9        4.90       21.42      8.58 o 
 -10   2   9      447.96      466.24     18.84 o 
  -9   2   9       97.79       87.06     11.86 o 
  -8   2   9      101.53       79.35      7.58 o 
  -7   2   9      300.63      283.82     12.60 o 
  -6   2   9     1211.36     1202.66     22.69 o 
  -5   2   9      445.83      401.52     11.46 o 
  -4   2   9      719.52      750.37     15.45 o 
  -3   2   9     1151.88     1153.88     23.47 o 
  -2   2   9        6.88        6.33      3.35 o 
  -1   2   9     1790.70     1897.35     30.67 o 
   0   2   9        0.60        0.80      3.04 o 
   1   2   9      655.11      725.23     13.28 o 
   2   2   9      314.80      317.07      8.79 o 
   3   2   9       58.53       71.75      5.66 o 
   4   2   9      108.27      105.48      8.77 o 
   5   2   9       73.56       72.58      6.29 o 
   6   2   9      219.91      212.67     12.21 o 
   7   2   9        7.45        9.33      5.30 o 
   8   2   9     1056.46     1133.85     29.07 o 
   9   2   9       16.75       12.28      7.42 o 
  10   2   9      215.65      231.05     16.79 o 
  11   2   9      127.11      104.53     13.67 o 
  12   2   9       99.01      101.88     14.97 o 
  13   2   9      229.35      205.15     23.21 o 
  14   2   9        5.18       11.56     13.24 o 
  15   2   9        2.25       -6.50     15.25 o 
  16   2   9       41.89       62.82     23.27 o 
  17   2   9        5.67      -12.04     24.39 o 
  18   2   9        8.52        1.98     21.38 o 
 -18   3   9      506.32      499.91     70.25 o 
 -17   3   9       81.98       47.37     28.82 o 
 -16   3   9      622.16      579.60     72.50 o 
 -15   3   9      307.86      349.21     37.29 o 
 -14   3   9      780.15      796.93     46.77 o 
 -13   3   9      919.86      896.71     48.30 o 
 -12   3   9      428.82      484.19     35.60 o 
 -11   3   9     2478.04     2576.16     66.62 o 
 -10   3   9       89.94       86.42     14.85 o 
  -9   3   9     3000.89     3078.68     72.83 o 
  -8   3   9      791.54      718.80     65.93 o 
  -7   3   9     3773.56     3696.03     82.47 o 
  -6   3   9     4173.67     4116.67     82.20 o 
  -5   3   9     2923.95     2949.72     56.68 o 
  -4   3   9     4336.04     4332.31     78.35 o 
  -3   3   9      627.42      633.01     23.28 o 
  -2   3   9     6696.11     6906.62    107.33 o 
  -1   3   9        0.31        0.96      5.07 o 
   0   3   9     7302.77     7309.23    117.15 o 
   1   3   9      579.50      568.50     22.18 o 
   2   3   9     4273.05     4199.67     74.98 o 
   3   3   9     3481.24     3285.59     65.55 o 
   4   3   9     1844.12     1628.33     40.13 o 
   5   3   9     5294.78     5215.49     99.82 o 
   6   3   9       41.50       25.77      7.72 o 
   7   3   9     3870.68     3969.10     77.06 o 
   8   3   9       60.99       40.42     10.75 o 
   9   3   9     1647.13     1676.06     50.38 o 
  10   3   9      364.53      331.90     25.04 o 
  11   3   9      381.18      394.38     25.83 o 
  12   3   9     1027.62      986.58     37.87 o 
  13   3   9      221.92      237.19     21.97 o 
  14   3   9      891.20      969.71     50.71 o 
  15   3   9        7.64        9.41     16.55 o 
  16   3   9      720.00      786.24     47.48 o 
  17   3   9      111.94       62.73     20.54 o 
 -16   4   9       11.96        1.29     20.58 o 
 -15   4   9       97.84       94.22     27.23 o 
 -14   4   9       78.09       49.39     21.54 o 
 -13   4   9       25.05        9.59     23.83 o 
 -12   4   9      178.50      186.84     25.49 o 
 -11   4   9        3.83       16.01     14.34 o 
 -10   4   9      976.94     1042.31     86.57 o 
  -9   4   9      178.48      125.45     20.47 o 
  -8   4   9     1095.79     1134.04     50.48 o 
  -7   4   9      159.93      154.25     21.32 o 
  -6   4   9      721.00      742.31     50.50 o 
  -5   4   9     1020.38     1059.26     41.58 o 
  -4   4   9      288.72      238.18     18.26 o 
  -3   4   9     2235.58     2334.41     49.92 o 
  -2   4   9      111.12       88.87     11.83 o 
  -1   4   9     1251.90     1241.67     43.58 o 
   0   4   9        2.99        6.27      7.05 o 
   1   4   9     1664.32     1691.35     43.24 o 
   2   4   9      616.22      573.77     22.58 o 
   3   4   9      777.23      744.52     44.93 o 
   4   4   9      610.98      601.53     25.42 o 
   5   4   9      160.31      185.50     20.79 o 
   6   4   9      547.47      594.59     27.35 o 
   7   4   9       22.01       14.05      9.97 o 
   8   4   9      650.11      704.69     32.04 o 
   9   4   9      269.24      240.52     20.60 o 
  10   4   9      326.81      288.24     23.69 o 
  11   4   9       41.88       46.80     14.05 o 
  12   4   9      214.56      216.99     28.52 o 
  13   4   9      134.27      121.32     23.83 o 
  14   4   9        3.56        8.43     18.83 o 
  15   4   9      142.17      162.55     25.95 o 
 -14   5   9      295.56      330.74    106.89 o 
 -13   5   9      184.34      146.44     29.54 o 
 -12   5   9      147.73      172.44     28.84 o 
 -11   5   9      745.35      687.11     50.90 o 
 -10   5   9        1.82       15.16     18.04 o 
  -9   5   9     1141.29     1238.92     69.61 o 
  -8   5   9      242.64      252.37     29.43 o 
  -7   5   9      955.08     1018.52     51.12 o 
  -6   5   9      694.81      712.12     35.69 o 
  -5   5   9      574.00      625.01     33.11 o 
  -4   5   9     1803.00     1857.92     59.18 o 
  -3   5   9      188.63      141.27     18.03 o 
  -2   5   9     1690.42     1800.80     71.19 o 
  -1   5   9       84.92       51.44     11.63 o 
   0   5   9      901.73      867.71     32.86 o 
   1   5   9      208.40      182.47     23.90 o 
   2   5   9      722.39      798.68     33.36 o 
   3   5   9     1194.02     1199.13     39.79 o 
   4   5   9      454.78      469.42     24.83 o 
   5   5   9      924.15      863.38     32.76 o 
   6   5   9       32.86       30.87     11.64 o 
   7   5   9     1185.93     1261.20     57.55 o 
   8   5   9       97.94       74.09     18.05 o 
   9   5   9      906.14      951.67     60.19 o 
  10   5   9      133.70       66.91     19.83 o 
  11   5   9      275.71      208.79     28.52 o 
  12   5   9      204.41      139.16     25.67 o 
  13   5   9       70.25       77.65     23.32 o 
 -11   6   9       49.88       14.63     20.93 o 
 -10   6   9      689.64      803.11     79.95 o 
  -9   6   9       56.32       45.03     22.64 o 
  -8   6   9      690.69      751.00     65.18 o 
  -7   6   9      286.47      293.36     41.47 o 
  -6   6   9      409.04      422.74     49.81 o 
  -5   6   9      621.05      695.80     78.61 o 
  -4   6   9      136.59      125.23     23.59 o 
  -3   6   9      625.16      697.83     54.72 o 
  -2   6   9        6.65      -13.14     12.79 o 
  -1   6   9      844.20      851.26     54.97 o 
   0   6   9       42.02       14.48     16.18 o 
   1   6   9     1617.33     1610.11     82.94 o 
   2   6   9       50.54       37.52     16.05 o 
   3   6   9      474.89      476.03     38.97 o 
   4   6   9      297.85      201.62     66.65 o 
   5   6   9       82.70       73.01     24.13 o 
   6   6   9      654.54      787.59     45.15 o 
   7   6   9       10.61       14.43     15.57 o 
   8   6   9      271.10      355.16     42.21 o 
   9   6   9      106.64       88.26     25.46 o 
  10   6   9      136.60      175.82     29.58 o 
  -6   7   9       30.28       30.70     34.80 o 
  -5   7   9      296.58      219.52     54.72 o 
  -4   7   9      232.58      131.84     42.34 o 
  -3   7   9       67.09       64.70     35.44 o 
  -2   7   9      185.82      172.90     63.16 o 
  -1   7   9       15.72       10.35     23.77 o 
   0   7   9      336.32      277.62     42.62 o 
   1   7   9       57.90       29.22     25.02 o 
   2   7   9      115.62      127.82     33.68 o 
   3   7   9       94.60       73.81     65.40 o 
   4   7   9       14.71       22.05     58.96 o 
   5   7   9      208.70       74.29     68.12 o 
 -16   0  10       27.98       32.74     29.76 o 
 -15   0  10     1213.00     1038.31     79.98 o 
 -14   0  10      159.27      156.10     24.44 o 
 -13   0  10     3543.13     3620.51    203.89 o 
 -12   0  10     2087.71     2075.74     95.12 o 
 -11   0  10     3584.41     3652.75    103.24 o 
 -10   0  10     4098.86     4195.40    114.95 o 
  -9   0  10     1264.41     1233.18     44.49 o 
  -8   0  10     5779.76     6072.74    102.54 o 
  -7   0  10        1.57        0.01      4.56 o 
  -6   0  10    11048.27    11113.28    194.07 o 
  -5   0  10     1701.30     1741.02     38.53 o 
  -4   0  10     7542.42     7680.16    105.99 o 
  -3   0  10     6124.05     6192.39     82.91 o 
  -2   0  10     4096.18     4155.39     58.34 o 
  -1   0  10    22504.64    22300.64    262.47 o 
   0   0  10     1034.54     1016.80     18.17 o 
   1   0  10    18998.68    18833.00    222.48 o 
   2   0  10      996.81     1008.81     26.72 o 
   3   0  10     9924.68     9888.99    145.12 o 
   4   0  10     3257.32     3381.30     57.71 o 
   5   0  10     6306.37     6310.27     92.70 o 
   6   0  10     4196.84     4160.44     73.77 o 
   7   0  10     1122.76     1071.30     34.52 o 
   8   0  10     4525.38     4636.16     84.11 o 
   9   0  10      790.53      813.62     26.61 o 
  10   0  10     3448.23     3480.37     83.90 o 
  11   0  10       18.17        5.59     10.52 o 
  12   0  10     1583.92     1626.06    147.28 o 
  13   0  10     1351.17     1287.80     62.77 o 
  14   0  10      685.82      683.34     53.66 o 
  15   0  10      971.89      990.16     56.77 o 
 -19   1  10        1.65       29.03     47.13 o 
 -18   1  10        0.19        5.93     15.86 o 
 -17   1  10        1.71        2.43     14.65 o 
 -16   1  10       51.51       22.19     14.82 o 
 -15   1  10       40.65       25.65     13.18 o 
 -14   1  10       78.63       64.06     14.89 o 
 -13   1  10       41.38       32.80     11.06 o 
 -12   1  10        7.69       19.04      9.54 o 
 -11   1  10        7.65       -6.21      7.29 o 
 -10   1  10        3.84        4.73      5.80 o 
  -9   1  10      325.15      292.53     12.68 o 
  -8   1  10       11.63        5.23      4.37 o 
  -7   1  10       85.42       64.18      8.64 o 
  -6   1  10        0.03        0.18      3.16 o 
  -5   1  10      113.49      128.47      6.35 o 
  -4   1  10      374.93      380.82     11.06 o 
  -3   1  10      901.13      926.69     15.01 o 
  -2   1  10      326.25      311.07      7.95 o 
  -1   1  10      154.16      133.05      5.18 o 
   0   1  10      302.59      296.44      8.67 o 
   1   1  10      126.73      123.89      6.24 o 
   2   1  10      612.24      609.24     12.47 o 
   3   1  10      148.53      154.11      6.90 o 
   4   1  10        2.69        4.12      2.78 o 
   5   1  10       91.93      103.43      5.93 o 
   6   1  10        0.49        4.05      3.39 o 
   7   1  10        0.46        5.69      3.95 o 
   8   1  10      105.44      104.13      9.03 o 
   9   1  10        1.41        4.55      4.92 o 
  10   1  10        4.53        3.61      5.74 o 
  11   1  10      257.11      259.82     17.93 o 
  12   1  10       26.45       19.08     10.96 o 
  13   1  10      163.53      138.27     17.27 o 
  14   1  10        0.16       13.33     14.34 o 
  15   1  10        1.05        9.67     16.22 o 
  16   1  10       85.93       90.96     28.28 o 
  17   1  10        0.02       -8.57     19.65 o 
  18   1  10        4.75        5.01     19.49 o 
 -18   2  10      349.84      387.70     30.00 o 
 -17   2  10      938.87      853.82     49.32 o 
 -16   2  10        0.44       14.96     13.16 o 
 -15   2  10     1956.52     1972.34     65.80 o 
 -14   2  10       87.64       55.58     13.94 o 
 -13   2  10     2253.81     2421.57     61.52 o 
 -12   2  10     1321.97     1293.31     41.21 o 
 -11   2  10     1328.26     1404.32     41.54 o 
 -10   2  10     3982.14     4078.70     68.16 o 
  -9   2  10      791.67      745.61     27.68 o 
  -8   2  10     4658.58     4616.87     71.12 o 
  -7   2  10       31.53       29.06      5.55 o 
  -6   2  10     4979.72     4972.95     66.14 o 
  -5   2  10     2395.16     2397.45     36.97 o 
  -4   2  10     4522.85     4467.76     61.54 o 
  -3   2  10     5141.93     5015.43     67.20 o 
  -2   2  10     3709.74     3802.57     59.14 o 
  -1   2  10     8184.53     8190.44    105.92 o 
   0   2  10      816.62      817.51     20.00 o 
   1   2  10    10697.51    10528.12    141.65 o 
   2   2  10       80.46       98.46     10.14 o 
   3   2  10     8522.12     8445.94    117.46 o 
   4   2  10     1328.06     1324.49     27.36 o 
   5   2  10     5508.88     5572.45     76.73 o 
   6   2  10     4881.74     4715.71     83.63 o 
   7   2  10     1607.82     1634.10     33.82 o 
   8   2  10     4140.92     4326.77     73.46 o 
   9   2  10       57.89       52.90      9.91 o 
  10   2  10     2948.27     3112.96     63.80 o 
  11   2  10      174.63      128.78     15.68 o 
  12   2  10     1483.02     1517.69     56.20 o 
  13   2  10      406.99      369.97     34.92 o 
  14   2  10      145.75      108.81     20.23 o 
  15   2  10      541.28      668.98     66.31 o 
  16   2  10       14.22      -12.52     20.87 o 
  17   2  10      769.59      801.42     73.23 o 
 -17   3  10      203.07      226.71     72.73 o 
 -16   3  10      300.62      245.79     32.29 o 
 -15   3  10       45.08       15.68     17.72 o 
 -14   3  10      295.07      262.69     35.66 o 
 -13   3  10      153.61      118.72     22.20 o 
 -12   3  10      301.99      298.23     29.91 o 
 -11   3  10       76.95       63.22     13.71 o 
 -10   3  10       33.90       29.67     11.93 o 
  -9   3  10      487.52      484.23     34.05 o 
  -8   3  10      366.82      352.24     27.54 o 
  -7   3  10      835.02      847.77     40.46 o 
  -6   3  10       76.61       58.74      9.10 o 
  -5   3  10      726.62      706.53     23.63 o 
  -4   3  10      155.56      165.90     16.47 o 
  -3   3  10      807.15      847.86     32.78 o 
  -2   3  10      979.46      890.55     26.01 o 
  -1   3  10      300.28      294.90     16.41 o 
   0   3  10      955.26      894.58     26.92 o 
   1   3  10      121.58       93.60     11.97 o 
   2   3  10     1886.40     1944.13     43.15 o 
   3   3  10       88.39       67.08     13.85 o 
   4   3  10      898.58      832.50     30.20 o 
   5   3  10      400.42      412.41     20.88 o 
   6   3  10      306.12      306.02     30.13 o 
   7   3  10      505.92      552.49     20.49 o 
   8   3  10      159.56      163.38     17.09 o 
   9   3  10      773.93      807.68     35.65 o 
  10   3  10       16.40       15.19     11.60 o 
  11   3  10      296.64      332.51     24.00 o 
  12   3  10       26.55       21.79     11.98 o 
  13   3  10      154.39      103.04     23.20 o 
  14   3  10      113.20      102.76     30.55 o 
  15   3  10       36.44       16.63     19.42 o 
  16   3  10       32.13       57.55     20.08 o 
 -16   4  10       35.67       35.20     23.05 o 
 -15   4  10      338.31      374.64     69.50 o 
 -14   4  10      100.66       59.92     23.81 o 
 -13   4  10      624.35      536.25     45.41 o 
 -12   4  10      259.61      318.39     32.33 o 
 -11   4  10     1115.10     1064.61     52.06 o 
 -10   4  10      463.26      431.37     35.40 o 
  -9   4  10      267.39      190.78     24.79 o 
  -8   4  10     2408.33     2459.20     84.04 o 
  -7   4  10        1.15        3.57     10.50 o 
  -6   4  10     3426.34     3653.64     88.46 o 
  -5   4  10      589.49      565.17     31.47 o 
  -4   4  10     2183.41     2215.58     55.97 o 
  -3   4  10     3086.65     3096.43     61.48 o 
  -2   4  10     1127.03     1111.29     34.25 o 
  -1   4  10     3207.11     3184.85     66.34 o 
   0   4  10      158.58      134.51     13.58 o 
   1   4  10     2808.56     2907.80     73.12 o 
   2   4  10       17.19       16.58      8.30 o 
   3   4  10     2214.15     2248.41     58.28 o 
   4   4  10      475.96      435.77     23.43 o 
   5   4  10      999.39      971.55     33.33 o 
   6   4  10     1647.10     1676.25     45.86 o 
   7   4  10      412.13      385.29     25.74 o 
   8   4  10     1666.18     1673.28     59.61 o 
   9   4  10       17.57       17.42     11.23 o 
  10   4  10     1191.00     1096.37     42.71 o 
  11   4  10       22.61       15.67     15.98 o 
  12   4  10      526.93      470.01     39.89 o 
  13   4  10       70.54       39.76     21.01 o 
  14   4  10      195.73      176.62     24.88 o 
  15   4  10      293.10      254.07     32.81 o 
 -14   5  10      291.57      306.37     57.31 o 
 -13   5  10        2.41       17.02     19.60 o 
 -12   5  10       39.34       28.41     20.15 o 
 -11   5  10       72.88       88.13     24.13 o 
 -10   5  10      209.78      155.11     42.09 o 
  -9   5  10      664.55      698.87     45.75 o 
  -8   5  10       66.62       59.65     17.04 o 
  -7   5  10      837.68      832.00     39.29 o 
  -6   5  10      153.84      123.01     18.08 o 
  -5   5  10     1447.80     1454.93     76.07 o 
  -4   5  10      518.53      538.53     34.03 o 
  -3   5  10      669.87      672.98     34.30 o 
  -2   5  10     1096.39     1132.13     42.96 o 
  -1   5  10        5.45       13.33      9.38 o 
   0   5  10     1078.47     1109.15     37.22 o 
   1   5  10        3.83        1.47      8.75 o 
   2   5  10     1224.94     1271.41     41.70 o 
   3   5  10      132.91      137.68     33.89 o 
   4   5  10      960.54      983.75     40.51 o 
   5   5  10      245.78      312.90     23.32 o 
   6   5  10      429.20      441.76     36.97 o 
   7   5  10      340.61      373.84     38.12 o 
   8   5  10       98.97       99.64     20.15 o 
   9   5  10      467.73      446.31     82.79 o 
  10   5  10        5.54      -10.13     16.34 o 
  11   5  10      137.71      142.67     25.02 o 
  12   5  10       20.84       20.28     19.54 o 
  13   5  10      244.01      180.29     29.50 o 
 -11   6  10      102.14       79.48     27.20 o 
 -10   6  10      417.75      415.15     43.71 o 
  -9   6  10       34.08       28.39     20.29 o 
  -8   6  10      373.99      431.62     50.95 o 
  -7   6  10       40.82       61.47     27.62 o 
  -6   6  10      263.27      253.60     39.74 o 
  -5   6  10       95.50       77.67     42.55 o 
  -4   6  10      644.33      507.69     92.44 o 
  -3   6  10      224.25      197.99     40.41 o 
  -2   6  10      296.99      321.79     48.41 o 
  -1   6  10      431.31      411.33     38.63 o 
   0   6  10      116.88      122.00     25.18 o 
   1   6  10      613.79      520.05     50.57 o 
   2   6  10        7.29        5.10     15.79 o 
   3   6  10      486.95      489.42     46.68 o 
   4   6  10      174.15      172.07     32.17 o 
   5   6  10      107.90       54.85     50.57 o 
   6   6  10      311.10      272.29     39.03 o 
   7   6  10       77.40       57.81     20.10 o 
   8   6  10      531.78      479.70     73.96 o 
   9   6  10        3.36       -8.95     16.28 o 
  -5   7  10      300.43      300.00     44.53 o 
  -4   7  10       92.26      130.12     41.73 o 
  -3   7  10      139.79      159.14     44.76 o 
  -2   7  10      362.82      382.74     61.11 o 
  -1   7  10       65.46       76.07     28.86 o 
   0   7  10      494.07      550.06     57.35 o 
   1   7  10        1.28        4.90     22.48 o 
   2   7  10      646.97      619.71     83.19 o 
   3   7  10       83.58       83.70     38.22 o 
 -19   1  11      752.51      702.57     62.24 o 
 -18   1  11      236.56      209.89     67.26 o 
 -17   1  11      819.08      835.05     49.68 o 
 -16   1  11     1097.33     1293.95     58.53 o 
 -15   1  11      392.75      452.45     63.90 o 
 -14   1  11     1578.60     1629.01     51.13 o 
 -13   1  11       21.36       22.54     11.73 o 
 -12   1  11     3973.29     4149.85     89.12 o 
 -11   1  11      597.75      604.22     25.12 o 
 -10   1  11     5155.35     5081.79     85.63 o 
  -9   1  11     3128.07     3186.09     54.10 o 
  -8   1  11     3086.12     2981.22     46.54 o 
  -7   1  11     5765.39     5760.59     74.74 o 
  -6   1  11     1773.93     1770.38     29.56 o 
  -5   1  11     7556.33     7807.55     92.13 o 
  -4   1  11      103.99       89.52      5.55 o 
  -3   1  11     6087.90     6006.21     67.94 o 
  -2   1  11     2362.24     2369.84     33.81 o 
  -1   1  11     6592.78     6570.75     72.74 o 
   0   1  11     6883.82     6796.68     76.89 o 
   1   1  11     2796.92     2701.68     36.72 o 
   2   1  11    13587.10    13530.59    150.42 o 
   3   1  11      124.62      103.77      7.02 o 
   4   1  11    10167.56    10031.58    107.30 o 
   5   1  11      297.01      324.62     10.80 o 
   6   1  11     6768.88     6936.04     82.90 o 
   7   1  11     2337.52     2456.36     37.92 o 
   8   1  11     2486.67     2608.57     43.84 o 
   9   1  11     2428.73     2475.20     42.72 o 
  10   1  11      565.03      618.29     20.83 o 
  11   1  11     2485.61     2377.50     56.94 o 
  12   1  11      132.93      126.82     16.74 o 
  13   1  11     2025.24     2152.31     65.41 o 
  14   1  11       69.40       65.51     24.20 o 
  15   1  11      514.21      609.21     59.01 o 
  16   1  11      356.37      283.17     41.33 o 
  17   1  11      247.81      291.74     39.68 o 
 -18   2  11       40.42       47.36     17.39 o 
 -17   2  11       48.00       63.95     17.70 o 
 -16   2  11       31.97       27.61     15.04 o 
 -15   2  11      113.41       88.95     22.22 o 
 -14   2  11       70.82       46.17     13.32 o 
 -13   2  11      416.78      381.63     25.14 o 
 -12   2  11       48.88       40.13     11.57 o 
 -11   2  11      187.79      191.84     17.64 o 
 -10   2  11       10.40       10.92      7.40 o 
  -9   2  11      332.29      346.40     16.90 o 
  -8   2  11      263.13      240.20     13.99 o 
  -7   2  11        6.54        8.95      5.28 o 
  -6   2  11      361.50      339.10     13.55 o 
  -5   2  11      134.52      153.53      8.91 o 
  -4   2  11      736.09      733.37     19.26 o 
  -3   2  11        9.24        3.31      3.55 o 
  -2   2  11      648.51      682.23     19.05 o 
  -1   2  11      226.51      238.08     12.07 o 
   0   2  11      442.12      447.26     14.39 o 
   1   2  11      497.18      442.33     14.42 o 
   2   2  11      414.50      379.35     13.19 o 
   3   2  11      770.50      763.38     33.74 o 
   4   2  11       73.02       62.99      7.09 o 
   5   2  11      602.55      574.59     23.48 o 
   6   2  11      279.69      250.79     17.04 o 
   7   2  11       59.14       63.79      7.48 o 
   8   2  11      183.52      190.28     11.42 o 
   9   2  11      140.79      150.36     14.71 o 
  10   2  11      224.34      224.53     22.25 o 
  11   2  11       65.83       60.95     12.19 o 
  12   2  11       54.26       39.20     12.50 o 
  13   2  11        0.02        9.87     13.92 o 
  14   2  11      266.19      238.40     28.39 o 
  15   2  11        0.29       -2.16     19.55 o 
  16   2  11      104.52       61.62     34.83 o 
  17   2  11       10.12       31.79     29.66 o 
 -17   3  11      778.72      802.38     54.46 o 
 -16   3  11      535.51      474.80     42.58 o 
 -15   3  11      200.69      193.55     54.72 o 
 -14   3  11     1377.92     1416.55     76.50 o 
 -13   3  11        2.74       -3.90     15.02 o 
 -12   3  11     1846.29     1841.81     68.25 o 
 -11   3  11      244.83      228.73     21.24 o 
 -10   3  11     1993.09     2030.96     57.09 o 
  -9   3  11     1227.14     1211.17     41.93 o 
  -8   3  11     1798.27     1747.84     46.67 o 
  -7   3  11     2228.65     2232.61     53.69 o 
  -6   3  11      523.39      497.08     26.06 o 
  -5   3  11     5203.93     5024.24    104.80 o 
  -4   3  11       33.65       26.01      6.81 o 
  -3   3  11     4807.27     4874.50     82.63 o 
  -2   3  11     1387.07     1313.89     34.82 o 
  -1   3  11     2226.91     2271.18     72.91 o 
   0   3  11     4468.48     4334.06     85.84 o 
   1   3  11     1211.93     1177.18     35.07 o 
   2   3  11     4740.69     4639.88     98.83 o 
   3   3  11      199.56      141.74     19.45 o 
   4   3  11     3523.28     3362.07     75.70 o 
   5   3  11       36.99       33.00      8.73 o 
   6   3  11     3017.86     3020.23     65.77 o 
   7   3  11      989.33      983.44     35.91 o 
   8   3  11     1482.50     1584.36     49.07 o 
   9   3  11     2157.67     2306.35     73.95 o 
  10   3  11      520.46      543.92     31.96 o 
  11   3  11     1510.21     1521.05     46.39 o 
  12   3  11        0.01       13.44     13.79 o 
  13   3  11      979.74     1129.51     53.27 o 
  14   3  11      102.49       80.99     22.48 o 
  15   3  11      465.24      518.23     41.34 o 
  16   3  11       44.99       24.70     19.47 o 
 -16   4  11      104.75       76.82     26.68 o 
 -15   4  11      461.82      429.99     74.59 o 
 -14   4  11      150.93      171.96     39.58 o 
 -13   4  11      602.33      737.64     73.18 o 
 -12   4  11        0.59       19.16     17.10 o 
 -11   4  11      331.16      282.03     30.62 o 
 -10   4  11        9.73       -0.41     12.51 o 
  -9   4  11      381.92      344.26     27.87 o 
  -8   4  11      397.44      407.40     33.13 o 
  -7   4  11       78.65       33.67     13.00 o 
  -6   4  11      825.78      804.80     38.41 o 
  -5   4  11        1.08        5.02      9.34 o 
  -4   4  11      971.71     1074.96     34.91 o 
  -3   4  11      172.18      133.08     13.64 o 
  -2   4  11     1436.76     1547.39     46.15 o 
  -1   4  11      732.52      752.64     29.74 o 
   0   4  11      397.37      396.76     35.87 o 
   1   4  11      356.11      278.86     20.30 o 
   2   4  11       68.89       65.75     12.09 o 
   3   4  11      851.44      883.46     42.64 o 
   4   4  11       30.61       29.52      9.62 o 
   5   4  11     1181.95     1187.08     47.35 o 
   6   4  11      128.35      113.13     14.31 o 
   7   4  11      624.12      595.42     45.05 o 
   8   4  11      152.49      109.44     16.74 o 
   9   4  11      280.56      296.74     26.37 o 
  10   4  11      690.19      702.47     41.92 o 
  11   4  11       18.28       23.51     17.07 o 
  12   4  11      358.99      269.50     31.38 o 
  13   4  11       11.80       23.97     19.55 o 
  14   4  11      123.28      145.60     23.86 o 
 -13   5  11       12.57        4.12     19.73 o 
 -12   5  11      342.14      256.28     43.69 o 
 -11   5  11       51.66       30.86     20.01 o 
 -10   5  11      431.63      437.80     42.52 o 
  -9   5  11      319.45      335.97     79.92 o 
  -8   5  11      478.53      444.43     36.84 o 
  -7   5  11      750.33      738.18     41.46 o 
  -6   5  11       79.31       56.13     14.56 o 
  -5   5  11     1115.09     1119.29     48.31 o 
  -4   5  11        4.42        0.63     10.73 o 
  -3   5  11     1493.93     1576.93     50.65 o 
  -2   5  11      500.81      441.43     28.89 o 
  -1   5  11     1210.31     1197.76     39.36 o 
   0   5  11     1009.36      960.60     35.95 o 
   1   5  11      581.42      570.58     30.35 o 
   2   5  11      801.57      744.60     64.79 o 
   3   5  11       30.41       33.43     14.32 o 
   4   5  11     1221.96     1188.55     89.26 o 
   5   5  11       83.35       50.50     13.62 o 
   6   5  11      774.24      759.57     40.51 o 
   7   5  11      143.68       61.34     17.65 o 
   8   5  11      157.51      161.10     28.50 o 
   9   5  11      643.21      694.75     71.00 o 
  10   5  11       43.17       62.15     21.94 o 
  11   5  11      784.39      837.74     66.46 o 
  12   5  11        6.46        3.67     19.52 o 
 -10   6  11        2.44        3.42     19.70 o 
  -9   6  11      183.84      151.68     38.46 o 
  -8   6  11      161.30      119.14     48.93 o 
  -7   6  11      106.84       83.28     27.73 o 
  -6   6  11      552.07      572.86     56.80 o 
  -5   6  11       23.68       -3.21     18.19 o 
  -4   6  11      751.79      749.69     61.66 o 
  -3   6  11       44.67       33.67     21.57 o 
  -2   6  11      812.17      893.74     56.37 o 
  -1   6  11      273.32      267.29     34.44 o 
   0   6  11      103.40       76.47     22.11 o 
   1   6  11      596.23      643.80     46.93 o 
   2   6  11       19.77       20.07     20.17 o 
   3   6  11      911.91      894.15     81.06 o 
   4   6  11        1.36        7.96     20.64 o 
   5   6  11      490.50      586.89     69.60 o 
   6   6  11      186.68      130.80     43.11 o 
   7   6  11      552.63      572.21     72.39 o 
   8   6  11      253.73      257.82     32.04 o 
   9   6  11      395.85      400.68     42.07 o 
  -3   7  11      238.97      292.51     53.81 o 
  -2   7  11       30.77       34.56     31.02 o 
  -1   7  11      176.95      165.84     37.44 o 
   0   7  11       65.10       66.94     30.69 o 
   1   7  11       49.21       29.54     31.47 o 
 -17   0  12      109.81       62.10     48.68 o 
 -16   0  12     1844.44     2068.99    156.74 o 
 -15   0  12      918.07      774.06     86.94 o 
 -14   0  12     1057.81     1062.24    148.24 o 
 -13   0  12     1898.58     2013.36     68.59 o 
 -12   0  12      465.19      496.42     80.23 o 
 -11   0  12     4318.59     4443.88    128.02 o 
 -10   0  12       54.58       43.18     18.67 o 
  -9   0  12     8898.03     8335.25    415.30 o 
  -8   0  12     1523.48     1470.73     38.14 o 
  -7   0  12     5956.04     5720.83     85.64 o 
  -6   0  12     4125.16     4186.27     68.43 o 
  -5   0  12     3161.25     3209.67     63.79 o 
  -4   0  12    10607.63    10645.52    153.20 o 
  -3   0  12     1601.00     1524.65     29.55 o 
  -2   0  12     4618.45     4713.06     70.48 o 
  -1   0  12        9.98        9.43      4.18 o 
   0   0  12     3796.50     3825.23     56.16 o 
   1   0  12     3164.21     3133.25     54.27 o 
   2   0  12     7550.61     7727.47    117.76 o 
   3   0  12     6359.06     6381.36    106.76 o 
   4   0  12     1784.96     1825.07     39.84 o 
   5   0  12     8047.03     8219.92    145.60 o 
   6   0  12       42.12       24.78      9.28 o 
   7   0  12     8784.39     9035.47    221.43 o 
   8   0  12      560.13      542.31     27.01 o 
   9   0  12     3281.18     3509.51     83.03 o 
  10   0  12     1647.20     1627.71     64.49 o 
  11   0  12      843.05      875.08     52.89 o 
  12   0  12     1256.86     1057.96    138.36 o 
  13   0  12      198.68      140.73     28.39 o 
  14   0  12     1597.34     1676.01     84.84 o 
 -18   1  12        0.21       -0.44     27.70 o 
 -17   1  12       24.62       20.89     14.37 o 
 -16   1  12       32.82       31.45     15.40 o 
 -15   1  12       20.72        8.77     13.28 o 
 -14   1  12       74.50       74.62     14.72 o 
 -13   1  12       48.07       39.48     11.49 o 
 -12   1  12      207.35      155.34     22.07 o 
 -11   1  12       45.63       28.76      9.47 o 
 -10   1  12       75.58       54.25     15.64 o 
  -9   1  12        0.07       -1.12      5.87 o 
  -8   1  12       69.00       63.04      8.05 o 
  -7   1  12      344.63      271.30     14.66 o 
  -6   1  12      160.72      140.21      8.39 o 
  -5   1  12       13.35        4.24      3.61 o 
  -4   1  12       77.99       75.68      5.97 o 
  -3   1  12        0.96       -0.83      3.00 o 
  -2   1  12      194.09      172.15      7.55 o 
  -1   1  12      591.55      604.77     13.08 o 
   0   1  12      196.62      166.28      7.59 o 
   1   1  12      107.78      110.33      7.34 o 
   2   1  12       89.16       85.75      5.77 o 
   3   1  12       88.40       64.14      5.26 o 
   4   1  12      375.98      348.57     11.45 o 
   5   1  12      205.22      180.41      8.75 o 
   6   1  12      258.28      272.35     16.86 o 
   7   1  12       26.34       19.82      5.72 o 
   8   1  12       53.45       38.44      7.28 o 
   9   1  12      131.32      108.68     11.04 o 
  10   1  12       32.78       32.69      8.40 o 
  11   1  12      125.78       89.14     15.35 o 
  12   1  12        1.87        1.79     12.29 o 
  13   1  12       45.92       37.97     25.30 o 
  14   1  12       12.68       30.04     22.95 o 
  15   1  12        3.73        6.28     22.21 o 
  16   1  12        0.01        3.30     21.09 o 
  17   1  12       18.60       13.21     22.42 o 
 -18   2  12      723.54      754.23     42.53 o 
 -17   2  12       79.39       87.51     19.37 o 
 -16   2  12     1005.84      997.45     45.09 o 
 -15   2  12      630.00      545.37     42.07 o 
 -14   2  12      710.83      652.46     34.73 o 
 -13   2  12     1567.45     1621.39     56.25 o 
 -12   2  12      533.64      514.49     30.88 o 
 -11   2  12     2641.96     2833.09     64.85 o 
 -10   2  12        9.41       11.81      8.36 o 
  -9   2  12     3972.27     3987.17     84.80 o 
  -8   2  12     1268.41     1262.77     31.26 o 
  -7   2  12     5490.73     5396.83     87.48 o 
  -6   2  12     2500.96     2468.97     45.07 o 
  -5   2  12     4830.17     4735.95     67.38 o 
  -4   2  12     4819.23     4893.19     68.59 o 
  -3   2  12      368.05      305.63     16.75 o 
  -2   2  12     7793.81     7908.60     98.16 o 
  -1   2  12      249.68      256.06     11.92 o 
   0   2  12     6208.15     6363.26     85.44 o 
   1   2  12     1679.71     1711.28     29.44 o 
   2   2  12     2197.16     2238.69     40.25 o 
   3   2  12     6095.28     6031.40     99.52 o 
   4   2  12      411.54      386.30     15.42 o 
   5   2  12     5622.57     5778.87     89.62 o 
   6   2  12      137.90      118.32     10.39 o 
   7   2  12     3477.16     3508.54     83.69 o 
   8   2  12      207.83      186.68     15.43 o 
   9   2  12     1861.65     1902.26     46.18 o 
  10   2  12      991.14     1028.63     34.42 o 
  11   2  12      867.03      878.89     36.43 o 
  12   2  12     1122.98     1060.00     46.12 o 
  13   2  12      306.51      302.89     30.18 o 
  14   2  12     1195.79     1256.14     63.81 o 
  15   2  12        0.83       -7.94     19.52 o 
  16   2  12      629.24      614.70     69.45 o 
 -17   3  12       36.00       50.98     22.90 o 
 -16   3  12      186.60      191.34     31.59 o 
 -15   3  12      104.67       68.84     25.15 o 
 -14   3  12      101.95      110.68     25.71 o 
 -13   3  12      145.77      112.73     24.91 o 
 -12   3  12      377.57      306.83     31.58 o 
 -11   3  12       19.55       14.25     12.25 o 
 -10   3  12      732.99      696.81     36.57 o 
  -9   3  12      202.93      171.48     19.82 o 
  -8   3  12      770.44      735.75     31.31 o 
  -7   3  12       40.93       19.83      9.01 o 
  -6   3  12      234.26      241.31     27.76 o 
  -5   3  12     1052.11     1011.49     35.43 o 
  -4   3  12       76.51       58.46     12.80 o 
  -3   3  12     1025.14     1047.32     28.04 o 
  -2   3  12       23.41        6.78      6.86 o 
  -1   3  12     1286.08     1317.78     58.62 o 
   0   3  12      333.74      303.22     19.93 o 
   1   3  12      658.86      658.31     29.06 o 
   2   3  12      326.53      300.77     26.18 o 
   3   3  12      510.07      545.79     26.54 o 
   4   3  12      242.78      205.83     17.96 o 
   5   3  12        6.81        6.28      8.57 o 
   6   3  12      379.84      343.69     34.66 o 
   7   3  12      315.13      349.55     22.58 o 
   8   3  12      327.63      294.17     23.70 o 
   9   3  12       51.30       36.40     13.47 o 
  10   3  12      240.42      218.36     19.66 o 
  11   3  12      165.34      119.38     18.49 o 
  12   3  12       52.57       25.55     16.60 o 
  13   3  12      211.78      234.72     26.93 o 
  14   3  12       83.91       94.68     23.71 o 
  15   3  12      130.15      111.86     25.47 o 
 -15   4  12      361.80      356.99     72.23 o 
 -14   4  12      858.53      743.33     53.78 o 
 -13   4  12      748.90      655.46     50.33 o 
 -12   4  12       71.49       51.73     17.59 o 
 -11   4  12     1606.81     1721.88     86.47 o 
 -10   4  12       19.31       13.45     14.62 o 
  -9   4  12     1526.59     1590.55     62.33 o 
  -8   4  12      192.61      159.17     20.75 o 
  -7   4  12      775.87      774.05     39.09 o 
  -6   4  12     1190.23     1149.44     45.67 o 
  -5   4  12      754.38      742.22     30.16 o 
  -4   4  12     1854.06     1943.56     59.49 o 
  -3   4  12      351.86      331.68     20.68 o 
  -2   4  12     2348.16     2454.73     60.83 o 
  -1   4  12       39.36       27.42     10.10 o 
   0   4  12     2203.86     2119.01     79.94 o 
   1   4  12      887.66      895.36     49.30 o 
   2   4  12     1349.11     1505.42     49.04 o 
   3   4  12     1555.62     1514.51     53.47 o 
   4   4  12      673.98      745.20     37.71 o 
   5   4  12     1287.25     1252.03     42.81 o 
   6   4  12       12.72       21.77     11.02 o 
   7   4  12     1536.67     1672.93     62.08 o 
   8   4  12      107.21       55.47     14.73 o 
   9   4  12     1186.10     1299.03    122.75 o 
  10   4  12      356.01      325.06     57.42 o 
  11   4  12      248.07      182.63     33.31 o 
  12   4  12     1047.49      981.54     94.61 o 
  13   4  12       35.25       60.77     22.25 o 
  14   4  12      602.49      547.56     38.30 o 
 -13   5  12      158.63      110.77     41.40 o 
 -12   5  12     1013.85     1078.28     63.29 o 
 -11   5  12       18.48       18.17     19.90 o 
 -10   5  12      484.18      411.48     42.82 o 
  -9   5  12       38.72       31.32     19.25 o 
  -8   5  12      561.62      674.16    105.14 o 
  -7   5  12      114.89       88.43     19.47 o 
  -6   5  12      337.08      351.51     27.53 o 
  -5   5  12      231.96      211.53     23.75 o 
  -4   5  12       48.53       38.77     15.20 o 
  -3   5  12      670.71      716.23     36.89 o 
  -2   5  12       26.96       18.71     10.72 o 
  -1   5  12     1266.06     1274.43     41.69 o 
   0   5  12       99.30      104.09     16.05 o 
   1   5  12      628.91      717.23     40.19 o 
   2   5  12      156.60      140.13     20.75 o 
   3   5  12      176.68      142.39     20.77 o 
   4   5  12      429.79      370.56     44.32 o 
   5   5  12       25.70       23.47     18.24 o 
   6   5  12      704.72      652.25     49.47 o 
   7   5  12        7.35       -7.85     16.35 o 
   8   5  12      388.02      417.81     44.36 o 
   9   5  12      163.90      157.98     26.21 o 
  10   5  12      571.88      590.60     51.61 o 
  11   5  12      388.53      330.20     37.40 o 
  -9   6  12      209.56      144.58     35.45 o 
  -8   6  12       28.45       34.74     25.65 o 
  -7   6  12      457.21      399.72     49.46 o 
  -6   6  12      322.39      226.12     38.66 o 
  -5   6  12      109.04       76.79     26.69 o 
  -4   6  12      493.26      556.55     56.50 o 
  -3   6  12        6.62        0.01     19.03 o 
  -2   6  12      798.10      821.34     55.49 o 
  -1   6  12       30.61       23.97     18.94 o 
   0   6  12      656.85      635.11     55.93 o 
   1   6  12      181.45      162.03     32.06 o 
   2   6  12      261.01      212.19     34.44 o 
   3   6  12      258.91      237.91     40.75 o 
   4   6  12      140.43      141.43     31.91 o 
   5   6  12      455.16      395.86     59.37 o 
   6   6  12        1.03       -1.91     28.28 o 
   7   6  12      144.17       97.06     38.85 o 
   8   6  12       41.63       30.35     36.77 o 
 -18   1  13      152.44      118.20     37.00 o 
 -17   1  13      790.70      781.32     66.27 o 
 -16   1  13        0.07       -8.65     13.72 o 
 -15   1  13     1800.68     1843.14     61.70 o 
 -14   1  13      483.63      511.30     30.18 o 
 -13   1  13     1795.39     1810.46     50.61 o 
 -12   1  13     1289.24     1305.84     51.16 o 
 -11   1  13     1115.56     1223.48     36.36 o 
 -10   1  13     3187.72     3288.47     86.40 o 
  -9   1  13      532.88      577.68     23.78 o 
  -8   1  13     6578.32     6585.43     98.78 o 
  -7   1  13      234.05      224.17     16.23 o 
  -6   1  13     7750.13     7709.93     97.34 o 
  -5   1  13     1925.09     1881.06     32.19 o 
  -4   1  13     8446.82     8189.91    105.38 o 
  -3   1  13     5188.65     5337.20     64.26 o 
  -2   1  13     2933.08     2831.54     37.18 o 
  -1   1  13     7413.51     7404.92     82.11 o 
   0   1  13      472.40      449.11     12.03 o 
   1   1  13     5144.34     5115.24     61.89 o 
   2   1  13       57.14       66.96      5.60 o 
   3   1  13     4246.22     4387.15     55.24 o 
   4   1  13     2768.87     2844.38     42.52 o 
   5   1  13     2259.19     2456.12     36.32 o 
   6   1  13     3805.84     3980.93     69.72 o 
   7   1  13      761.72      737.78     28.10 o 
   8   1  13     4537.44     4700.23     87.25 o 
   9   1  13        5.43        2.02      7.04 o 
  10   1  13     2921.34     3127.88     82.41 o 
  11   1  13      319.20      291.57     26.24 o 
  12   1  13      750.96      721.48     42.01 o 
  13   1  13      618.46      530.76     59.91 o 
  14   1  13      426.74      340.74     50.17 o 
  15   1  13      763.28      701.88     64.55 o 
  16   1  13       26.33       -2.77     22.53 o 
 -17   2  13        3.39       -3.03     15.61 o 
 -16   2  13      187.74      212.93     24.75 o 
 -15   2  13       19.50       25.54     14.69 o 
 -14   2  13       31.67       14.00     17.86 o 
 -13   2  13      101.55      101.58     17.27 o 
 -12   2  13      117.93       84.99     15.34 o 
 -11   2  13      279.16      267.34     20.09 o 
 -10   2  13       87.04       68.64     12.01 o 
  -9   2  13      224.58      189.39     14.93 o 
  -8   2  13      104.85       82.49     10.17 o 
  -7   2  13      695.60      706.60     24.44 o 
  -6   2  13        5.70        4.26      6.00 o 
  -5   2  13      432.93      445.86     17.71 o 
  -4   2  13      581.46      526.03     17.09 o 
  -3   2  13       98.43       78.38      7.64 o 
  -2   2  13      516.47      497.57     13.76 o 
  -1   2  13       50.54       42.89      5.25 o 
   0   2  13      439.35      473.76     13.36 o 
   1   2  13       94.57       90.52      8.57 o 
   2   2  13      596.12      636.10     19.09 o 
   3   2  13       14.35       12.37      5.76 o 
   4   2  13      441.48      427.49     31.83 o 
   5   2  13        1.03        1.61      6.40 o 
   6   2  13      205.67      194.00     14.72 o 
   7   2  13      271.64      230.79     17.96 o 
   8   2  13        0.13       -2.92      8.01 o 
   9   2  13       91.62       78.60     13.41 o 
  10   2  13      103.67       93.33     15.28 o 
  11   2  13      175.35      114.65     16.62 o 
  12   2  13      103.64       95.45     21.17 o 
  13   2  13       28.63       21.41     23.83 o 
  14   2  13       54.09       22.12     25.66 o 
  15   2  13        2.00      -17.79     26.84 o 
  16   2  13       77.66       97.19     37.23 o 
 -16   3  13        0.02       -2.58     19.40 o 
 -15   3  13     1002.76      997.14     79.96 o 
 -14   3  13      117.68      118.73     26.65 o 
 -13   3  13     1090.50     1055.83    110.05 o 
 -12   3  13     1049.12     1009.98     52.04 o 
 -11   3  13      981.95      919.24     43.45 o 
 -10   3  13     2057.58     1998.62     62.93 o 
  -9   3  13      208.95      183.48     20.97 o 
  -8   3  13     2988.91     2993.37     70.23 o 
  -7   3  13       83.77       73.89     11.90 o 
  -6   3  13     2695.55     2761.78     67.43 o 
  -5   3  13      843.21      863.83     34.13 o 
  -4   3  13     2777.78     2794.74     75.55 o 
  -3   3  13     2489.08     2387.11     48.22 o 
  -2   3  13     2442.82     2379.70     69.44 o 
  -1   3  13     3225.69     3321.65     74.17 o 
   0   3  13      283.70      251.58     18.93 o 
   1   3  13     3980.10     3924.32     81.66 o 
   2   3  13      240.22      202.23     18.33 o 
   3   3  13     3412.70     3455.80    100.58 o 
   4   3  13     1247.09     1208.16     40.17 o 
   5   3  13      868.22      809.89     33.95 o 
   6   3  13     1982.00     1993.65     56.06 o 
   7   3  13      231.20      225.74     20.94 o 
   8   3  13     1667.27     1655.80     58.07 o 
   9   3  13        0.88       -3.33     12.32 o 
  10   3  13     1286.74     1296.89     99.16 o 
  11   3  13      125.09      145.90     20.09 o 
  12   3  13      740.59      730.03     44.64 o 
  13   3  13      297.04      276.50     28.99 o 
  14   3  13      141.17       63.22     26.76 o 
  15   3  13      742.03      641.80     61.49 o 
 -15   4  13       55.54       50.14     25.44 o 
 -14   4  13      169.33      167.96     32.04 o 
 -13   4  13      140.82      139.72     29.19 o 
 -12   4  13      379.39      338.81     33.12 o 
 -11   4  13      482.84      445.42     48.71 o 
 -10   4  13       44.59       15.94     17.18 o 
  -9   4  13      678.17      704.40     49.02 o 
  -8   4  13        8.59       13.54     13.18 o 
  -7   4  13     1006.79     1076.04     58.42 o 
  -6   4  13        2.36        2.28     10.74 o 
  -5   4  13      796.45      814.26     34.19 o 
  -4   4  13      171.65      131.54     15.16 o 
  -3   4  13      184.29      158.33     17.54 o 
  -2   4  13      538.72      508.95     40.31 o 
  -1   4  13      216.88      156.76     17.02 o 
   0   4  13     1689.62     1790.96     73.43 o 
   1   4  13        5.51        2.06      8.84 o 
   2   4  13     1044.34     1069.12     44.69 o 
   3   4  13       59.14       34.91     13.34 o 
   4   4  13      495.93      579.93     35.56 o 
   5   4  13      162.56      156.39     18.13 o 
   6   4  13      182.72      203.62     20.83 o 
   7   4  13      344.76      302.20     28.05 o 
   8   4  13        3.33       11.89     16.57 o 
   9   4  13      142.83      137.36     29.62 o 
  10   4  13       24.98       21.32     18.33 o 
  11   4  13      215.59      206.20     32.98 o 
  12   4  13      237.89      237.84     30.40 o 
  13   4  13      189.68      199.82     30.57 o 
 -12   5  13      291.10      289.37     50.04 o 
 -11   5  13      500.25      542.31     51.00 o 
 -10   5  13      430.57      380.68     40.52 o 
  -9   5  13       37.12       35.72     19.00 o 
  -8   5  13      840.20      905.04     79.89 o 
  -7   5  13        1.90        5.91     16.43 o 
  -6   5  13     1016.97     1002.37     67.61 o 
  -5   5  13      201.71      193.66     32.33 o 
  -4   5  13      387.86      367.26     33.56 o 
  -3   5  13      787.35      814.04     42.77 o 
  -2   5  13      247.54      252.43     22.49 o 
  -1   5  13     1270.28     1224.77     60.82 o 
   0   5  13       55.02       36.20     12.89 o 
   1   5  13     1325.78     1410.40     63.26 o 
   2   5  13       56.77       44.26     17.85 o 
   3   5  13      739.46      852.14     51.46 o 
   4   5  13      205.24      217.16     47.38 o 
   5   5  13      357.57      342.73     48.84 o 
   6   5  13      599.67      541.78     67.70 o 
   7   5  13      132.30      142.20     28.90 o 
   8   5  13      459.52      512.34     88.69 o 
   9   5  13        5.73       -0.51     21.04 o 
  10   5  13      216.36      188.99     36.27 o 
  11   5  13       75.56       47.20     36.19 o 
  -8   6  13       19.68       21.78     23.73 o 
  -7   6  13      510.91      481.83     53.91 o 
  -6   6  13       76.11       72.29     41.00 o 
  -5   6  13      622.50      602.43     57.74 o 
  -4   6  13      184.00      249.99     63.44 o 
  -3   6  13      340.53      319.60     50.93 o 
  -2   6  13      235.09      205.83     36.83 o 
  -1   6  13       97.75       86.98     27.23 o 
   0   6  13      720.25      791.87     62.10 o 
   1   6  13        0.02        4.37     20.16 o 
   2   6  13      541.36      573.88     84.42 o 
   3   6  13       89.50       13.85     21.92 o 
   4   6  13      344.79      311.67     41.86 o 
   5   6  13      119.43       56.45     71.02 o 
   6   6  13       93.24       60.18     34.48 o 
   7   6  13      134.44       90.67     40.95 o 
 -18   0  14      350.76      337.01     65.29 o 
 -17   0  14      477.52      468.77     87.34 o 
 -16   0  14      908.27      921.88    111.89 o 
 -15   0  14      410.12      530.98     85.26 o 
 -14   0  14     1470.98     1591.76    192.55 o 
 -13   0  14       73.15       63.87     22.37 o 
 -12   0  14     2159.26     2272.98    106.27 o 
 -11   0  14      900.20     1020.53     59.75 o 
 -10   0  14     2088.02     2224.79     62.51 o 
  -9   0  14     1469.80     1328.61     60.10 o 
  -8   0  14     1515.11     1514.62     59.49 o 
  -7   0  14     6026.29     6019.31    118.12 o 
  -6   0  14      492.73      425.16     22.70 o 
  -5   0  14     7508.94     7669.02    116.26 o 
  -4   0  14      185.14      177.81     11.63 o 
  -3   0  14    10212.48    10298.49    172.60 o 
  -2   0  14     4681.24     4832.06     88.69 o 
  -1   0  14     9835.52     9748.75    152.63 o 
   0   0  14     5678.35     5802.33    107.35 o 
   1   0  14     1333.99     1296.93     35.03 o 
   2   0  14     5310.91     5503.92    103.30 o 
   3   0  14       22.92       11.76      6.45 o 
   4   0  14     6022.11     6153.95    115.44 o 
   5   0  14      224.62      242.37     17.00 o 
   6   0  14     1985.40     2042.62     55.60 o 
   7   0  14     1310.66     1384.60     79.34 o 
   8   0  14     1023.26     1061.90     50.57 o 
   9   0  14     2738.39     2826.33    109.88 o 
  10   0  14      499.38      547.52     46.59 o 
  11   0  14     2576.77     2865.24    112.57 o 
  12   0  14        2.18        1.81     18.96 o 
  13   0  14      736.93      814.78     57.78 o 
  14   0  14       72.50       56.35     21.20 o 
 -17   1  14        0.26        3.43     27.16 o 
 -16   1  14        0.88        3.43     14.54 o 
 -15   1  14       42.31       29.02     14.82 o 
 -14   1  14       28.09       32.36     13.57 o 
 -13   1  14       52.83       12.18     11.58 o 
 -12   1  14        0.58       -2.40      9.76 o 
 -11   1  14        2.26       10.55      9.96 o 
 -10   1  14       34.83       20.86      9.47 o 
  -9   1  14       30.95       15.69      8.79 o 
  -8   1  14        3.04        4.87      6.99 o 
  -7   1  14      114.48      100.21     10.42 o 
  -6   1  14       39.07       38.61      6.31 o 
  -5   1  14       26.12       27.57      5.54 o 
  -4   1  14      758.05      729.26     17.27 o 
  -3   1  14        4.88        1.44      3.93 o 
  -2   1  14      106.87      112.49     10.06 o 
  -1   1  14      256.17      251.07     10.05 o 
   0   1  14        0.92        3.55      3.60 o 
   1   1  14      962.18      952.40     25.66 o 
   2   1  14       30.52       17.89      4.44 o 
   3   1  14       35.70       29.97      5.01 o 
   4   1  14       15.26       14.93      5.12 o 
   5   1  14        3.29       -1.51      5.13 o 
   6   1  14       19.28       17.20      6.38 o 
   7   1  14      174.90      154.26     13.29 o 
   8   1  14        1.20       -8.99      7.07 o 
   9   1  14       19.39       20.36      8.77 o 
  10   1  14        5.67        1.80     11.18 o 
  11   1  14        9.37        7.61     12.66 o 
  12   1  14       17.62      -10.07     21.73 o 
  13   1  14       28.42       17.47     24.82 o 
  14   1  14       51.27       32.86     28.17 o 
  15   1  14        0.05       14.54     24.50 o 
  16   1  14        2.06        3.78     22.16 o 
 -17   2  14      455.28      499.51     71.20 o 
 -16   2  14      475.55      451.93     42.45 o 
 -15   2  14      179.61      168.74     23.02 o 
 -14   2  14     1579.03     1572.27     57.30 o 
 -13   2  14        3.77       -2.24     12.01 o 
 -12   2  14     2206.42     2320.34     59.15 o 
 -11   2  14      648.16      644.68     29.49 o 
 -10   2  14     1943.36     1925.75     50.58 o 
  -9   2  14     2203.17     2184.56     54.96 o 
  -8   2  14     1294.63     1250.91     34.14 o 
  -7   2  14     4268.12     4393.85     80.52 o 
  -6   2  14        3.97        4.27      6.31 o 
  -5   2  14     5128.31     5163.74     85.97 o 
  -4   2  14      331.35      338.17     15.40 o 
  -3   2  14     5276.70     5175.32     84.31 o 
  -2   2  14     1417.37     1461.37     27.76 o 
  -1   2  14     3322.47     3313.63     50.38 o 
   0   2  14     4167.33     4158.95     62.85 o 
   1   2  14     1894.49     1782.15     32.73 o 
   2   2  14     4198.71     4298.65     96.53 o 
   3   2  14      720.88      668.33     33.77 o 
   4   2  14     3346.52     3409.34     75.34 o 
   5   2  14      365.11      309.35     23.00 o 
   6   2  14     2378.26     2374.34     57.31 o 
   7   2  14     1567.72     1609.35     58.35 o 
   8   2  14     1470.91     1579.30     42.23 o 
   9   2  14     1549.50     1546.06     45.74 o 
  10   2  14      223.33      212.94     20.12 o 
  11   2  14     1580.63     1616.09     71.39 o 
  12   2  14       53.27       16.45     26.55 o 
  13   2  14      988.63     1174.89     71.21 o 
  14   2  14       89.88       53.70     27.87 o 
  15   2  14      327.09      261.76     52.83 o 
 -16   3  14       88.35       83.54     26.23 o 
 -15   3  14      209.60      167.16     30.26 o 
 -14   3  14        0.94       -2.85     18.29 o 
 -13   3  14      284.43      286.77     35.34 o 
 -12   3  14       23.58        9.00     17.41 o 
 -11   3  14      397.42      331.45     28.71 o 
 -10   3  14      364.84      316.67     27.89 o 
  -9   3  14      115.53       94.38     15.66 o 
  -8   3  14      498.13      441.89     41.65 o 
  -7   3  14       62.74       34.80     11.19 o 
  -6   3  14      545.47      494.60     27.54 o 
  -5   3  14        7.42        5.36      9.00 o 
  -4   3  14      769.97      824.61     30.50 o 
  -3   3  14      209.96      166.72     15.80 o 
  -2   3  14      307.13      324.38     32.13 o 
  -1   3  14      261.83      289.88     23.31 o 
   0   3  14      374.75      342.83     23.01 o 
   1   3  14      582.23      600.63     30.53 o 
   2   3  14       28.09       18.38      9.99 o 
   3   3  14      820.50      759.69     63.75 o 
   4   3  14        0.08        2.86     10.18 o 
   5   3  14      972.86      964.87     37.76 o 
   6   3  14       84.32       59.25     13.48 o 
   7   3  14      496.54      500.67     30.11 o 
   8   3  14       81.50       81.76     17.60 o 
   9   3  14       13.71       14.00     17.13 o 
  10   3  14      273.22      261.82     47.30 o 
  11   3  14       12.18       14.50     17.84 o 
  12   3  14      108.68       92.53     24.17 o 
  13   3  14       89.66       93.21     25.69 o 
  14   3  14       44.45       59.84     30.98 o 
 -14   4  14      397.96      466.68     46.25 o 
 -13   4  14        5.33        5.92     20.90 o 
 -12   4  14      863.37      933.27     91.88 o 
 -11   4  14      119.07       91.44     25.79 o 
 -10   4  14     1032.15     1053.86     67.89 o 
  -9   4  14      777.81      828.16     67.10 o 
  -8   4  14      819.34      807.55     51.42 o 
  -7   4  14     1363.28     1306.57     83.59 o 
  -6   4  14      128.86      102.58     15.47 o 
  -5   4  14     1846.05     1943.43     53.64 o 
  -4   4  14      113.58       83.70     14.54 o 
  -3   4  14     1718.20     1784.90     51.46 o 
  -2   4  14      755.43      786.00     34.91 o 
  -1   4  14     1351.30     1350.95     44.51 o 
   0   4  14     1705.66     1698.98     59.36 o 
   1   4  14      798.96      710.00     35.83 o 
   2   4  14     2040.18     1938.62     74.87 o 
   3   4  14        4.63        7.29     11.73 o 
   4   4  14     2042.98     2088.29     91.56 o 
   5   4  14      183.45      173.11     22.35 o 
   6   4  14     1057.08     1128.86     48.41 o 
   7   4  14      292.47      276.90     31.10 o 
   8   4  14       85.39       66.91     23.97 o 
   9   4  14      695.63      667.75     80.20 o 
  10   4  14       47.95       30.82     24.33 o 
  11   4  14      425.36      277.37     49.02 o 
  12   4  14       27.09       17.82     26.87 o 
 -11   5  14      293.17      230.61     38.18 o 
 -10   5  14      152.34      175.22     47.58 o 
  -9   5  14      231.33      312.04     42.75 o 
  -8   5  14      480.27      542.79     65.77 o 
  -7   5  14       59.68       29.84     21.03 o 
  -6   5  14      931.32     1125.28     85.45 o 
  -5   5  14        3.09       16.68     20.29 o 
  -4   5  14     1045.33     1047.76     83.93 o 
  -3   5  14      119.08      110.67     51.64 o 
  -2   5  14      590.81      744.10     40.04 o 
  -1   5  14      184.58      153.24     20.03 o 
   0   5  14      373.17      397.03     36.51 o 
   1   5  14      835.49      833.84     80.00 o 
   2   5  14       64.28       72.30     24.62 o 
   3   5  14     1155.27     1344.17     77.99 o 
   4   5  14        0.05        9.09     19.56 o 
   5   5  14      442.20      529.18     50.06 o 
   6   5  14      106.80       69.18     69.58 o 
   7   5  14      297.41      300.75     55.93 o 
   8   5  14      138.67      111.23     29.52 o 
   9   5  14       33.09       36.12     24.76 o 
  10   5  14        7.84      -13.59     23.97 o 
  -7   6  14      169.91      136.58     49.26 o 
  -6   6  14       41.77       58.24     30.43 o 
  -5   6  14      334.22      229.49     65.29 o 
  -4   6  14       21.41       10.65     24.72 o 
  -3   6  14      272.95      167.34     40.54 o 
  -2   6  14      135.69      158.62     83.13 o 
  -1   6  14      126.49      105.72     30.57 o 
   0   6  14      280.75      201.28     48.28 o 
   1   6  14       62.19       40.71     22.95 o 
   2   6  14      561.69      548.87     56.77 o 
   3   6  14        8.58       27.89     22.99 o 
   4   6  14      289.48      257.66     51.74 o 
   5   6  14        0.42       23.70     41.97 o 
 -17   1  15      130.11      124.50     36.91 o 
 -16   1  15     1252.92     1289.57     54.17 o 
 -15   1  15      359.67      333.85     59.48 o 
 -14   1  15     1007.94      987.96     42.86 o 
 -13   1  15     1498.93     1575.00     50.86 o 
 -12   1  15      312.44      298.89     23.39 o 
 -11   1  15     2651.23     2668.08     85.65 o 
 -10   1  15      130.13      124.92     14.66 o 
  -9   1  15     2514.34     2504.45     58.33 o 
  -8   1  15     1040.42     1066.33     34.28 o 
  -7   1  15     2873.02     2846.73     53.36 o 
  -6   1  15     3265.41     3295.31     73.10 o 
  -5   1  15      954.68      891.49     22.78 o 
  -4   1  15     5392.55     5400.19     88.84 o 
  -3   1  15      157.86      147.81      9.57 o 
  -2   1  15     6693.14     6756.47     86.53 o 
  -1   1  15      428.46      408.44     14.15 o 
   0   1  15     6613.79     6698.21     89.31 o 
   1   1  15     3792.08     3985.34     58.38 o 
   2   1  15     3653.64     3670.91     52.70 o 
   3   1  15     3522.27     3535.21     55.82 o 
   4   1  15     1070.70     1038.35     26.62 o 
   5   1  15     4048.86     4240.44     70.07 o 
   6   1  15        0.13        6.50      7.12 o 
   7   1  15     2879.42     3021.28     63.25 o 
   8   1  15      232.23      197.85     15.90 o 
   9   1  15     1345.45     1420.33     39.43 o 
  10   1  15      873.21      912.91     42.57 o 
  11   1  15      889.71      958.33     53.27 o 
  12   1  15     1413.30     1339.21     91.07 o 
  13   1  15       97.62       62.42     30.25 o 
  14   1  15      745.01      782.24     72.06 o 
  15   1  15        0.58       24.71     26.79 o 
 -16   2  15        6.15       15.60     16.74 o 
 -15   2  15       97.64       76.13     18.81 o 
 -14   2  15      130.22      133.36     21.00 o 
 -13   2  15       28.98       18.30     14.41 o 
 -12   2  15      148.96      128.26     16.71 o 
 -11   2  15        2.45        9.01     10.32 o 
 -10   2  15      401.52      317.22     50.08 o 
  -9   2  15       54.13       42.60     10.57 o 
  -8   2  15      115.32       93.62     15.77 o 
  -7   2  15      100.47       69.45     10.50 o 
  -6   2  15       60.90       51.04      9.71 o 
  -5   2  15       53.29       37.92      8.22 o 
  -4   2  15      136.99      117.57     15.88 o 
  -3   2  15      330.85      311.82     18.65 o 
  -2   2  15       28.38       19.85      6.15 o 
  -1   2  15      677.72      737.03     19.17 o 
   0   2  15       22.15       23.31      6.28 o 
   1   2  15      297.12      322.28     22.49 o 
   2   2  15      473.57      489.84     22.42 o 
   3   2  15       15.37       22.95      9.31 o 
   4   2  15      920.28      907.98     34.03 o 
   5   2  15       26.99       16.18      9.02 o 
   6   2  15      135.35      111.29     16.50 o 
   7   2  15       16.45        6.34      9.26 o 
   8   2  15      264.80      274.75     19.90 o 
   9   2  15        2.96       10.23     12.08 o 
  10   2  15      145.50      110.39     24.83 o 
  11   2  15        1.64       18.45     19.12 o 
  12   2  15       10.97       32.09     22.16 o 
  13   2  15       64.88       59.73     26.57 o 
  14   2  15        0.08       10.71     24.52 o 
 -15   3  15      379.06      322.98     38.47 o 
 -14   3  15      456.78      454.84     56.72 o 
 -13   3  15      588.17      580.13     82.04 o 
 -12   3  15      108.04       81.54     24.14 o 
 -11   3  15     1234.19     1124.17     60.41 o 
 -10   3  15       30.25       23.23     14.38 o 
  -9   3  15     2086.81     2185.71     78.83 o 
  -8   3  15      473.86      380.93     25.35 o 
  -7   3  15     2146.01     2184.62     70.44 o 
  -6   3  15     1959.38     1944.91     72.11 o 
  -5   3  15      822.78      734.67     48.02 o 
  -4   3  15     2724.44     2846.37     62.34 o 
  -3   3  15        4.43       -0.41      7.85 o 
  -2   3  15     3234.94     3358.60     80.09 o 
  -1   3  15      394.08      405.34     26.15 o 
   0   3  15     2666.28     2695.65     64.29 o 
   1   3  15      975.49     1032.31     39.70 o 
   2   3  15     1107.59     1015.34     77.00 o 
   3   3  15     2431.89     2371.50     78.01 o 
   4   3  15      871.79      761.98     39.10 o 
   5   3  15     2661.58     2665.73     77.67 o 
   6   3  15       85.93       53.91     14.15 o 
   7   3  15     1515.66     1556.86     51.69 o 
   8   3  15      278.36      259.70     30.93 o 
   9   3  15      886.57      838.90     49.86 o 
  10   3  15      502.90      391.36     52.68 o 
  11   3  15      257.42      291.60     37.92 o 
  12   3  15      588.79      551.27     43.07 o 
  13   3  15       47.72       43.38     25.18 o 
 -13   4  15       12.08       26.35     22.46 o 
 -12   4  15      272.91      271.98     62.36 o 
 -11   4  15       41.74       26.82     18.03 o 
 -10   4  15      535.96      509.63     50.39 o 
  -9   4  15        4.54        8.26     19.74 o 
  -8   4  15      343.74      252.67     35.87 o 
  -7   4  15      264.10      206.49     25.47 o 
  -6   4  15      150.92      139.35     22.53 o 
  -5   4  15      660.34      652.42     32.53 o 
  -4   4  15      111.12       99.91     15.48 o 
  -3   4  15      959.81      985.26     39.41 o 
  -2   4  15       51.37       47.62     13.33 o 
  -1   4  15      376.40      426.88     33.08 o 
   0   4  15      246.08      229.06     28.28 o 
   1   4  15      573.09      600.37     34.23 o 
   2   4  15      406.82      392.83     43.35 o 
   3   4  15      303.84      344.47     44.87 o 
   4   4  15      568.99      586.34     37.84 o 
   5   4  15        2.68       -9.69     12.61 o 
   6   4  15      686.89      652.82     45.97 o 
   7   4  15        6.59       -0.05     19.63 o 
   8   4  15      698.97      698.34     76.10 o 
   9   4  15       18.73       15.31     26.58 o 
  10   4  15      134.60      106.18     30.29 o 
  11   4  15       20.23        4.10     25.45 o 
 -11   5  15      588.82      666.18     60.79 o 
 -10   5  15        3.52        1.48     20.12 o 
  -9   5  15      730.18      745.32     61.85 o 
  -8   5  15      150.48       96.71     28.08 o 
  -7   5  15      399.29      336.22     81.22 o 
  -6   5  15      541.70      562.96     93.73 o 
  -5   5  15      428.42      415.46     61.62 o 
  -4   5  15      698.00      669.00     92.32 o 
  -3   5  15       59.10       96.35     24.74 o 
  -2   5  15      537.99      526.85     46.86 o 
  -1   5  15      156.20       95.73     21.55 o 
   0   5  15      613.43      537.27     66.61 o 
   1   5  15      421.13      381.58     92.25 o 
   2   5  15      624.40      614.68     84.67 o 
   3   5  15      740.37      722.73     56.29 o 
   4   5  15      141.67       89.97     26.84 o 
   5   5  15      743.59      680.81     62.93 o 
   6   5  15        1.32        7.84     29.06 o 
   7   5  15      656.40      596.16     72.91 o 
   8   5  15       46.19        9.80     33.98 o 
   9   5  15      341.88      361.29    116.26 o 
  -5   6  15      309.36      326.92     53.29 o 
  -4   6  15        0.51      -20.02     22.89 o 
  -3   6  15      906.33      755.24     74.81 o 
  -2   6  15        8.36       -6.26     22.74 o 
  -1   6  15      578.36      640.06     59.90 o 
   0   6  15       21.81       47.69     35.59 o 
   1   6  15      321.70      360.86     43.90 o 
   2   6  15      209.19      166.53     69.38 o 
   3   6  15      183.95      192.32     36.43 o 
   4   6  15      478.31      416.78     47.38 o 
 -16   0  16       56.50       19.49     31.91 o 
 -15   0  16     1944.13     2015.06    163.39 o 
 -14   0  16      261.40      213.38     60.98 o 
 -13   0  16     3237.66     3678.12    143.79 o 
 -12   0  16      557.61      617.47     53.20 o 
 -11   0  16     1458.71     1484.88    126.77 o 
 -10   0  16     3348.59     3380.71     93.96 o 
  -9   0  16       62.76       52.09     13.24 o 
  -8   0  16     4231.71     4165.03    200.28 o 
  -7   0  16      139.02      106.15     15.01 o 
  -6   0  16     3216.17     3231.65     94.54 o 
  -5   0  16     2486.63     2524.16     92.03 o 
  -4   0  16     2097.49     1949.13     50.36 o 
  -3   0  16     3535.93     3773.39     81.75 o 
  -2   0  16      824.81      831.31     35.21 o 
  -1   0  16     4335.52     4463.31    107.18 o 
   0   0  16      148.70      113.67     31.34 o 
   1   0  16     6145.47     6191.65    127.47 o 
   2   0  16      539.01      510.97     32.76 o 
   3   0  16     3294.93     3314.09     87.60 o 
   4   0  16     2374.52     2312.72     68.50 o 
   5   0  16     2276.81     2228.37     67.51 o 
   6   0  16     3303.91     3252.69     89.09 o 
   7   0  16      467.57      418.88     29.41 o 
   8   0  16     2440.50     2703.17     80.09 o 
   9   0  16       21.25        8.82     14.69 o 
  10   0  16     1544.95     1769.47     83.19 o 
  11   0  16      214.10      153.86     34.14 o 
  12   0  16     1241.98     1352.15     81.75 o 
  13   0  16      884.42      930.83     60.66 o 
 -16   1  16       32.17       24.30     26.42 o 
 -15   1  16       77.12       95.66     17.50 o 
 -14   1  16        3.97        4.81     15.39 o 
 -13   1  16       39.11       30.47     13.47 o 
 -12   1  16       46.69       48.99     13.32 o 
 -11   1  16      216.12      201.59     20.36 o 
 -10   1  16      140.79      133.17     15.33 o 
  -9   1  16      104.88       88.59     12.14 o 
  -8   1  16       48.85       29.06      8.65 o 
  -7   1  16      151.25      116.11     12.72 o 
  -6   1  16      133.78       91.65     10.24 o 
  -5   1  16       24.87       20.27      6.89 o 
  -4   1  16        0.27       -3.58      5.69 o 
  -3   1  16        0.21        4.16      5.33 o 
  -2   1  16        8.60        7.34      5.53 o 
  -1   1  16        2.18        1.92      5.73 o 
   0   1  16        6.25        5.42      5.31 o 
   1   1  16        0.33        8.18      5.63 o 
   2   1  16      130.90      142.80     10.97 o 
   3   1  16       16.88       17.58      6.65 o 
   4   1  16      143.91       93.94     10.63 o 
   5   1  16       59.19       34.41      9.12 o 
   6   1  16        0.62        2.32      7.48 o 
   7   1  16       95.47       75.46     11.63 o 
   8   1  16       13.34       14.11      9.10 o 
   9   1  16      118.97       61.11     14.70 o 
  10   1  16        5.81       -5.62     16.89 o 
  11   1  16       63.53       52.79     21.38 o 
  12   1  16        0.67       -3.78     22.95 o 
  13   1  16        6.69       31.48     28.12 o 
  14   1  16       20.58       28.65     27.43 o 
 -16   2  16       14.23        4.54     16.59 o 
 -15   2  16     1226.62     1221.04     92.45 o 
 -14   2  16      210.98      180.05     23.24 o 
 -13   2  16     1014.28      972.00     45.24 o 
 -12   2  16      937.00      945.86     42.43 o 
 -11   2  16     1072.49     1075.34     38.77 o 
 -10   2  16     1490.33     1531.55     58.06 o 
  -9   2  16      204.12      191.39     17.62 o 
  -8   2  16     1756.62     1757.53     44.00 o 
  -7   2  16       87.06       83.66     11.73 o 
  -6   2  16     3664.76     3671.12     71.44 o 
  -5   2  16     1097.24     1109.19     31.13 o 
  -4   2  16     2906.48     2939.34     66.26 o 
  -3   2  16     2604.34     2593.24     50.97 o 
  -2   2  16      809.34      829.68     31.02 o 
  -1   2  16     4136.03     4281.88     70.75 o 
   0   2  16       11.51        9.42      6.07 o 
   1   2  16     4451.25     4558.55     73.78 o 
   2   2  16      879.90      855.95     33.19 o 
   3   2  16     2532.37     2603.58     57.16 o 
   4   2  16     1772.83     1813.56     45.66 o 
   5   2  16     1305.03     1292.30     51.89 o 
   6   2  16     2269.46     2328.43     57.77 o 
   7   2  16      184.61      160.11     18.96 o 
   8   2  16     2045.29     2097.95     60.91 o 
   9   2  16       18.74       16.77     16.85 o 
  10   2  16     1183.59     1238.96    149.64 o 
  11   2  16       92.24       54.07     22.88 o 
  12   2  16      554.52      474.97     44.11 o 
  13   2  16      394.62      393.30     47.70 o 
  14   2  16      144.99      108.59     39.89 o 
 -14   3  16      159.99      118.97     27.73 o 
 -13   3  16       85.06       81.42     25.88 o 
 -12   3  16       56.37       95.05     25.83 o 
 -11   3  16      123.79      138.27     27.43 o 
 -10   3  16       41.94       35.50     16.64 o 
  -9   3  16      565.44      528.14     30.97 o 
  -8   3  16       23.58       16.31     11.77 o 
  -7   3  16      682.36      767.32     34.74 o 
  -6   3  16        1.17        6.91     10.20 o 
  -5   3  16      167.67      145.76     15.58 o 
  -4   3  16       68.53       47.42     11.59 o 
  -3   3  16      319.51      289.65     23.04 o 
  -2   3  16      563.29      560.67     27.59 o 
  -1   3  16       41.82       30.79     11.55 o 
   0   3  16      420.29      429.93     28.03 o 
   1   3  16       69.64       61.91     13.70 o 
   2   3  16      638.10      681.74     46.74 o 
   3   3  16      262.49      265.44     25.35 o 
   4   3  16      302.42      323.03     28.03 o 
   5   3  16      645.35      645.94     38.15 o 
   6   3  16        1.09       13.60     13.85 o 
   7   3  16      436.67      428.59     34.02 o 
   8   3  16       43.36       33.13     19.22 o 
   9   3  16      219.55      212.22     28.27 o 
  10   3  16        1.54      -11.31     16.69 o 
  11   3  16      113.41       60.26     24.74 o 
  12   3  16        8.64       26.94     23.67 o 
 -13   4  16      568.49      662.28     54.23 o 
 -12   4  16      395.00      353.89     55.31 o 
 -11   4  16      252.15      215.54     29.56 o 
 -10   4  16      771.14      790.17     48.75 o 
  -9   4  16       16.67        3.86     18.57 o 
  -8   4  16     1492.43     1641.38    144.52 o 
  -7   4  16       33.84       37.64     20.84 o 
  -6   4  16     1430.45     1529.42     74.98 o 
  -5   4  16      401.29      412.83     27.49 o 
  -4   4  16      819.50      859.64     40.21 o 
  -3   4  16     1385.43     1420.31     52.64 o 
  -2   4  16      368.88      389.17     26.91 o 
  -1   4  16     1114.14     1086.93     48.95 o 
   0   4  16        7.40       10.94     12.29 o 
   1   4  16      846.64      809.79     40.32 o 
   2   4  16      275.48      212.75     28.21 o 
   3   4  16     1033.02      946.76     53.93 o 
   4   4  16      391.04      330.52     34.58 o 
   5   4  16      523.75      485.52     73.68 o 
   6   4  16     1051.36      966.50     65.06 o 
   7   4  16      307.55      313.80     52.94 o 
   8   4  16     1142.72     1050.41    105.13 o 
   9   4  16       27.55        9.12     24.34 o 
  10   4  16      562.74      590.84     57.49 o 
 -10   5  16       99.00       84.92     39.99 o 
  -9   5  16      437.54      550.30     92.82 o 
  -8   5  16       22.54       27.37     24.61 o 
  -7   5  16      458.91      487.05     62.87 o 
  -6   5  16       63.08       52.45     28.21 o 
  -5   5  16      358.33      396.36     58.08 o 
  -4   5  16      146.84      129.29     56.37 o 
  -3   5  16      124.83      102.16     24.87 o 
  -2   5  16      546.23      570.55     44.59 o 
  -1   5  16       19.07       27.17     16.22 o 
   0   5  16      597.35      680.89     54.86 o 
   1   5  16        4.84       11.56     23.97 o 
   2   5  16      267.52      260.29     52.89 o 
   3   5  16       72.32       50.75     23.66 o 
   4   5  16      301.90      327.66     41.93 o 
   5   5  16      293.62      320.81     59.88 o 
   6   5  16      190.76      200.09     47.99 o 
   7   5  16      278.03      241.77    108.62 o 
  -2   6  16      113.86       78.69     39.86 o 
  -1   6  16      409.43      365.35     61.82 o 
   0   6  16        3.61        6.36     30.02 o 
 -16   1  17     1053.15     1013.42    183.76 o 
 -15   1  17       11.94        2.93     19.44 o 
 -14   1  17     1679.65     1817.54     80.04 o 
 -13   1  17       77.93       67.70     15.61 o 
 -12   1  17     2374.55     2554.04     62.40 o 
 -11   1  17      451.49      415.34     24.84 o 
 -10   1  17     3156.56     3218.07     91.80 o 
  -9   1  17     1596.68     1556.66     40.89 o 
  -8   1  17     1093.17     1148.23     35.99 o 
  -7   1  17     2829.89     2861.17     55.66 o 
  -6   1  17      108.07       82.37     10.32 o 
  -5   1  17     4183.37     4140.24     81.29 o 
  -4   1  17      427.73      409.84     21.13 o 
  -3   1  17     3513.44     3483.56     65.87 o 
  -2   1  17     2198.61     2255.09     48.33 o 
  -1   1  17     2219.30     2233.37     47.89 o 
   0   1  17     2381.69     2420.19     50.55 o 
   1   1  17      901.34      861.84     25.52 o 
   2   1  17     3975.01     4133.53     77.65 o 
   3   1  17        1.30       13.80      7.58 o 
   4   1  17     3177.40     3332.17     66.53 o 
   5   1  17      359.95      373.03     22.87 o 
   6   1  17     1571.76     1535.32     58.45 o 
   7   1  17     1625.41     1678.45     45.54 o 
   8   1  17      651.74      630.53     28.64 o 
   9   1  17     1955.31     2056.87    127.54 o 
  10   1  17       40.37       22.73     17.26 o 
  11   1  17      965.06      944.14     67.64 o 
  12   1  17       15.47        2.02     24.13 o 
  13   1  17      890.99     1123.25     88.03 o 
 -15   2  17       22.48       21.03     17.58 o 
 -14   2  17        0.99       -0.14     15.06 o 
 -13   2  17      117.09      121.92     20.68 o 
 -12   2  17        0.23       -2.53     12.17 o 
 -11   2  17       46.18       28.85     12.20 o 
 -10   2  17       76.25       42.50     12.61 o 
  -9   2  17      118.62       91.15     13.51 o 
  -8   2  17      480.11      507.10     29.07 o 
  -7   2  17      143.06      110.84     18.22 o 
  -6   2  17      617.79      624.78     25.92 o 
  -5   2  17       13.86       21.21      7.79 o 
  -4   2  17      320.43      361.05     19.74 o 
  -3   2  17        0.34       -1.06      6.58 o 
  -2   2  17      125.04      125.13     11.95 o 
  -1   2  17       47.10       29.24      7.94 o 
   0   2  17       14.43       16.78      6.98 o 
   1   2  17      138.45      135.96     13.74 o 
   2   2  17       46.97       24.41      9.50 o 
   3   2  17       68.86       62.41     11.36 o 
   4   2  17       35.08       39.20     11.16 o 
   5   2  17      350.83      357.27     34.82 o 
   6   2  17      285.31      350.55     28.25 o 
   7   2  17      121.43      113.06     17.69 o 
   8   2  17       66.50       45.63     17.37 o 
   9   2  17        0.56       10.46     16.63 o 
  10   2  17      157.50      179.18     30.20 o 
  11   2  17        1.60        0.63     20.49 o 
  12   2  17       78.69       73.27     26.95 o 
  13   2  17        1.64        3.80     25.15 o 
 -14   3  17     1190.20     1294.14     69.56 o 
 -13   3  17       49.85       59.33     24.13 o 
 -12   3  17     1444.49     1618.67     76.83 o 
 -11   3  17      331.66      360.18     50.76 o 
 -10   3  17      910.05      891.90     55.03 o 
  -9   3  17     1146.55     1175.32     51.91 o 
  -8   3  17      464.35      477.74     37.02 o 
  -7   3  17     1416.42     1486.07     55.03 o 
  -6   3  17       84.36       88.29     14.86 o 
  -5   3  17     2048.10     2087.30     53.75 o 
  -4   3  17       85.85       52.42     12.18 o 
  -3   3  17     2428.98     2597.16     65.79 o 
  -2   3  17      777.24      791.43     38.25 o 
  -1   3  17     1295.12     1244.73     60.83 o 
   0   3  17     2016.45     2034.18     61.00 o 
   1   3  17      490.34      440.74     36.83 o 
   2   3  17     1855.74     1792.22    104.08 o 
   3   3  17       11.12        0.07     12.02 o 
   4   3  17     1066.50     1035.68     47.69 o 
   5   3  17      561.20      467.85     39.16 o 
   6   3  17     1184.60     1229.88     60.45 o 
   7   3  17      627.29      607.99     45.73 o 
   8   3  17      498.02      537.96     55.86 o 
   9   3  17      890.95      912.92     58.97 o 
  10   3  17       41.51       46.68     24.42 o 
  11   3  17      951.64      914.24     75.79 o 
 -12   4  17       99.49       87.50     27.39 o 
 -11   4  17      179.75      171.95     28.26 o 
 -10   4  17      257.89      234.51     30.90 o 
  -9   4  17      157.73      145.46     32.36 o 
  -8   4  17      421.44      440.14     60.00 o 
  -7   4  17       96.92       22.71     19.85 o 
  -6   4  17      709.28      738.15     78.84 o 
  -5   4  17        5.34        4.71     14.59 o 
  -4   4  17      498.94      466.05     45.02 o 
  -3   4  17        0.80        7.60     12.35 o 
  -2   4  17      568.44      581.53     41.34 o 
  -1   4  17      134.32       78.33     20.07 o 
   0   4  17       78.23       39.28     16.78 o 
   1   4  17      328.99      359.53     37.68 o 
   2   4  17        9.54        3.56     16.47 o 
   3   4  17      521.59      469.85     46.74 o 
   4   4  17        4.41       -9.69     19.09 o 
   5   4  17      388.41      476.02     48.61 o 
   6   4  17      152.42      148.14     33.17 o 
   7   4  17       55.11      112.65     40.60 o 
   8   4  17      282.51      303.68     55.88 o 
   9   4  17       85.61       40.93     37.40 o 
  -8   5  17      213.55      251.08     47.91 o 
  -7   5  17      602.72      569.63     68.03 o 
  -6   5  17        5.92       14.78     23.76 o 
  -5   5  17      772.85      806.04    117.22 o 
  -4   5  17       64.70       71.13     28.40 o 
  -3   5  17      889.67      973.98     74.37 o 
  -2   5  17      183.86      157.38     30.72 o 
  -1   5  17      440.50      398.68     88.67 o 
   0   5  17      464.48      412.45     62.71 o 
   1   5  17       21.55        9.94     21.50 o 
   2   5  17      541.77      542.06     71.78 o 
   3   5  17        5.10        1.74     22.33 o 
   4   5  17      485.35      458.73     49.59 o 
   5   5  17      100.09       79.70     28.69 o 
   6   5  17      232.14      124.24     42.56 o 
 -15   0  18      596.20      704.61    112.32 o 
 -14   0  18       46.75       34.55     39.30 o 
 -13   0  18     1859.49     2018.31    130.64 o 
 -12   0  18       12.85       16.53     22.26 o 
 -11   0  18     2428.24     2746.11    150.72 o 
 -10   0  18        9.79       30.05     22.08 o 
  -9   0  18     2742.00     2898.13    256.30 o 
  -8   0  18     1018.35     1019.22     83.11 o 
  -7   0  18     2809.57     2719.35     91.02 o 
  -6   0  18     2173.18     2145.80     76.65 o 
  -5   0  18     1740.40     1583.16    133.36 o 
  -4   0  18     3282.02     3284.38    102.00 o 
  -3   0  18       14.45      -12.83     11.54 o 
  -2   0  18     4582.89     4847.08    147.25 o 
  -1   0  18     1201.38     1122.80     50.32 o 
   0   0  18     3542.58     3727.86    111.88 o 
   1   0  18     1750.08     1804.47     66.83 o 
   2   0  18     2720.24     2782.81     89.46 o 
   3   0  18     2274.93     2332.31    102.07 o 
   4   0  18      323.43      319.50     27.20 o 
   5   0  18     2639.90     2858.48     83.31 o 
   6   0  18       12.54       14.08     13.66 o 
   7   0  18     2049.66     2315.20     73.52 o 
   8   0  18      227.91      182.57     30.28 o 
   9   0  18      579.63      538.94    136.23 o 
  10   0  18     1234.08     1357.61     74.10 o 
  11   0  18       52.46       81.48     28.12 o 
  12   0  18      793.46      853.13     61.73 o 
 -15   1  18        1.56       37.14     22.00 o 
 -14   1  18       39.30       31.64     15.11 o 
 -13   1  18        8.51       -9.79     12.11 o 
 -12   1  18        8.56        2.32     13.10 o 
 -11   1  18       38.74       42.94     13.64 o 
 -10   1  18        3.70        5.99     11.36 o 
  -9   1  18        5.35        6.38     10.33 o 
  -8   1  18       82.60       67.09     12.01 o 
  -7   1  18        7.16        1.81      8.44 o 
  -6   1  18       38.69       20.68      8.38 o 
  -5   1  18      192.90      175.84     14.09 o 
  -4   1  18       10.34        6.50      7.49 o 
  -3   1  18      360.96      358.03     19.53 o 
  -2   1  18       42.48       32.94      8.48 o 
  -1   1  18      141.46      126.03     13.37 o 
   0   1  18        0.81       14.15      7.51 o 
   1   1  18        3.00        6.72      7.20 o 
   2   1  18       74.24       64.50     10.60 o 
   3   1  18        6.70        1.47      7.86 o 
   4   1  18       70.13       73.33     12.27 o 
   5   1  18       31.81       15.59      9.41 o 
   6   1  18       19.15       18.69      9.14 o 
   7   1  18       84.05       71.65     12.71 o 
   8   1  18       22.59       30.76     16.78 o 
   9   1  18       74.62       84.45     20.40 o 
  10   1  18       18.79       26.11     18.33 o 
  11   1  18        0.92        2.34     22.72 o 
  12   1  18        3.28       -7.46     25.30 o 
  13   1  18        2.84        5.96     27.91 o 
 -14   2  18      364.65      383.27     51.84 o 
 -13   2  18     1146.57     1232.28     56.49 o 
 -12   2  18       19.79       26.01     13.82 o 
 -11   2  18     1915.12     2065.03     72.91 o 
 -10   2  18      237.85      239.25     20.89 o 
  -9   2  18     3336.83     3691.23     84.11 o 
  -8   2  18      963.02      962.23     33.41 o 
  -7   2  18     1875.00     1817.34     45.87 o 
  -6   2  18     1504.76     1504.00     40.52 o 
  -5   2  18      333.78      316.66     17.78 o 
  -4   2  18     3051.07     3230.85     60.21 o 
  -3   2  18        2.01        5.89      7.29 o 
  -2   2  18     3396.10     3580.93     67.53 o 
  -1   2  18      284.27      279.08     24.23 o 
   0   2  18     1749.80     1696.59     48.75 o 
   1   2  18     1177.01     1208.60     65.85 o 
   2   2  18     1399.71     1420.98     43.47 o 
   3   2  18     2136.05     2163.59     56.71 o 
   4   2  18      518.66      493.52     32.71 o 
   5   2  18     1375.78     1314.92     49.45 o 
   6   2  18        0.12       15.45     15.10 o 
   7   2  18     1030.88     1096.64     76.95 o 
   8   2  18      304.21      231.95     29.58 o 
   9   2  18      906.72      948.33     52.28 o 
  10   2  18      729.11      668.53     51.24 o 
  11   2  18      211.50      257.63     36.48 o 
  12   2  18      708.11      780.38     56.85 o 
 -13   3  18       49.11       90.90     27.86 o 
 -12   3  18      261.18      245.56     35.68 o 
 -11   3  18        0.01       -8.31     18.07 o 
 -10   3  18      238.05      251.76     25.61 o 
  -9   3  18       49.01       28.71     14.87 o 
  -8   3  18       99.46      107.43     18.53 o 
  -7   3  18      546.66      502.93     29.08 o 
  -6   3  18      245.43      203.01     19.69 o 
  -5   3  18     1118.49     1218.07     51.70 o 
  -4   3  18       68.47       68.22     15.61 o 
  -3   3  18      336.98      347.71     23.22 o 
  -2   3  18        4.94        8.78     12.20 o 
  -1   3  18      488.72      498.15     32.12 o 
   0   3  18       22.85        4.80     11.44 o 
   1   3  18      255.44      200.26     23.89 o 
   2   3  18        3.66       -0.03     12.65 o 
   3   3  18        1.42       17.37     14.12 o 
   4   3  18       93.74       62.47     19.75 o 
   5   3  18       20.90       14.24     16.99 o 
   6   3  18      410.13      319.83     65.44 o 
   7   3  18       12.30       40.87     25.05 o 
   8   3  18      174.82      123.85     29.23 o 
   9   3  18       73.68       55.22     28.20 o 
  10   3  18      106.69      119.84     31.23 o 
 -10   4  18       57.78       32.45     20.39 o 
  -9   4  18      726.68      607.67     44.61 o 
  -8   4  18      317.04      321.59     42.63 o 
  -7   4  18      441.91      424.34     38.68 o 
  -6   4  18      951.26      975.96     72.01 o 
  -5   4  18      458.04      445.08     42.54 o 
  -4   4  18      881.50      905.42     57.98 o 
  -3   4  18       59.47       25.84     17.64 o 
  -2   4  18     1193.58     1071.90     57.64 o 
  -1   4  18      157.03      162.57     56.97 o 
   0   4  18     1863.14     1791.63    250.77 o 
   1   4  18      416.86      386.19     43.67 o 
   2   4  18      552.32      522.36     49.41 o 
   3   4  18      887.30     1053.76    115.97 o 
   4   4  18       12.96       25.03     21.97 o 
   5   4  18      959.52      987.95     68.12 o 
   6   4  18       29.26       53.43     26.17 o 
   7   4  18      378.49      283.42     58.32 o 
   8   4  18      221.11      219.38    114.00 o 
  -6   5  18      170.85      189.07     54.88 o 
  -5   5  18      445.69      444.38     60.75 o 
  -4   5  18       33.77       18.02     24.41 o 
  -3   5  18      734.91      699.46     90.68 o 
  -2   5  18      112.39      109.46     30.74 o 
  -1   5  18      628.38      655.79     57.01 o 
   0   5  18       21.64       18.77     21.95 o 
   1   5  18      302.21      314.52     63.99 o 
   2   5  18      399.30      351.96     45.26 o 
   3   5  18       88.60       91.44     29.41 o 
   4   5  18      255.42      216.51     38.29 o 
 -14   1  19      262.76      316.76     35.49 o 
 -13   1  19      838.67      899.06     38.15 o 
 -12   1  19      965.12     1035.77     40.72 o 
 -11   1  19      112.65       69.81     15.10 o 
 -10   1  19     1839.69     1836.08     69.24 o 
  -9   1  19        2.73       -0.43     10.68 o 
  -8   1  19     3201.90     3344.34     68.04 o 
  -7   1  19      228.22      184.17     16.13 o 
  -6   1  19     2733.39     2693.58     61.88 o 
  -5   1  19     1202.20     1178.61     43.04 o 
  -4   1  19     2077.40     2119.88     74.16 o 
  -3   1  19     2213.30     2176.44     49.54 o 
  -2   1  19      600.99      586.40     30.09 o 
  -1   1  19     3645.65     3781.34     72.80 o 
   0   1  19      100.79      108.84     14.03 o 
   1   1  19     3053.32     3228.41     71.23 o 
   2   1  19      543.46      533.81     32.66 o 
   3   1  19     2293.46     2381.15     67.20 o 
   4   1  19     1508.79     1628.61     43.10 o 
   5   1  19     1300.96     1409.12     49.01 o 
   6   1  19     1480.02     1453.58     53.68 o 
   7   1  19      311.81      243.65     29.74 o 
   8   1  19      970.57     1039.13     60.46 o 
   9   1  19        1.30       -3.72     16.63 o 
  10   1  19      962.06     1035.63     66.33 o 
  11   1  19      287.39      206.31     37.43 o 
  12   1  19      224.34      213.67     44.79 o 
 -13   2  19       60.99       61.26     18.86 o 
 -12   2  19       43.42       28.23     15.04 o 
 -11   2  19      122.82      122.27     18.75 o 
 -10   2  19       14.93       -9.18     11.65 o 
  -9   2  19       14.18        9.99     10.86 o 
  -8   2  19       44.33       20.93     11.02 o 
  -7   2  19       61.63       53.89     11.54 o 
  -6   2  19       35.48       28.78     10.46 o 
  -5   2  19      250.97      263.59     18.86 o 
  -4   2  19      250.08      218.11     16.59 o 
  -3   2  19       54.54       56.34     11.64 o 
  -2   2  19      554.15      577.09     25.45 o 
  -1   2  19       58.34       61.20     14.14 o 
   0   2  19      377.52      336.80     25.81 o 
   1   2  19        0.34       -1.14      9.87 o 
   2   2  19      212.66      203.64     27.16 o 
   3   2  19       15.26       10.49     10.84 o 
   4   2  19       32.37       29.75     14.16 o 
   5   2  19        1.11        6.62     14.98 o 
   6   2  19        7.66        5.56     15.59 o 
   7   2  19      188.25      163.57     25.92 o 
   8   2  19        4.46       -1.65     17.17 o 
   9   2  19      141.45      140.37     26.40 o 
  10   2  19        4.70        0.93     21.69 o 
  11   2  19       43.55       43.85     25.57 o 
 -12   3  19      510.42      502.58     46.61 o 
 -11   3  19      321.19      281.52     47.31 o 
 -10   3  19      914.00      894.68     55.22 o 
  -9   3  19        9.05       -1.45     13.49 o 
  -8   3  19     1588.70     1582.25     55.25 o 
  -7   3  19      392.03      341.43     28.32 o 
  -6   3  19     1899.33     2043.05     78.35 o 
  -5   3  19      779.12      738.06     33.89 o 
  -4   3  19      866.45      864.04     39.53 o 
  -3   3  19     1279.26     1223.90     43.36 o 
  -2   3  19      242.28      183.90     24.34 o 
  -1   3  19     1785.65     1882.55     67.96 o 
   0   3  19        0.03        1.41     12.96 o 
   1   3  19     1716.19     1790.21     73.39 o 
   2   3  19      265.12      212.38     32.10 o 
   3   3  19     1608.10     1550.26     79.02 o 
   4   3  19      665.03      678.51     56.00 o 
   5   3  19      457.87      380.04     45.22 o 
   6   3  19      974.33      972.13     67.87 o 
   7   3  19       29.71       22.06     20.32 o 
   8   3  19      770.90      702.43     55.55 o 
   9   3  19        0.75       10.40     23.66 o 
  -9   4  19      374.58      380.03     44.35 o 
  -8   4  19        2.78        1.41     17.89 o 
  -7   4  19      227.97      147.66     26.50 o 
  -6   4  19      103.54       60.07     21.19 o 
  -5   4  19      208.83      212.57     32.52 o 
  -4   4  19      710.68      625.88     50.68 o 
  -3   4  19       95.85       75.54     20.66 o 
  -2   4  19      656.75      537.24    100.23 o 
  -1   4  19       82.37       80.44     34.54 o 
   0   4  19      634.35      623.94     91.42 o 
   1   4  19        7.78       20.47     19.96 o 
   2   4  19      440.48      424.22     47.84 o 
   3   4  19       75.09      114.45     34.28 o 
   4   4  19      119.40      119.18     30.21 o 
   5   4  19      113.07       94.21     29.77 o 
   6   4  19       72.28       95.79     31.10 o 
   7   4  19      177.73       77.23     39.47 o 
  -3   5  19      574.71      613.72     63.17 o 
  -2   5  19      123.56      103.85     30.54 o 
  -1   5  19      499.63      520.37     62.85 o 
   0   5  19       25.31       22.55     23.20 o 
   1   5  19      493.70      436.73     48.45 o 
 -13   0  20        1.81        7.38     26.88 o 
 -12   0  20     1735.47     2078.25    255.32 o 
 -11   0  20      709.84      778.51     62.45 o 
 -10   0  20     1059.23     1255.78     75.87 o 
  -9   0  20     1379.29     1447.53     99.22 o 
  -8   0  20      320.86      271.54     36.51 o 
  -7   0  20     2515.34     2607.01    102.72 o 
  -6   0  20       29.64       40.57     17.41 o 
  -5   0  20     3224.29     3251.49    105.36 o 
  -4   0  20      438.42      398.73     47.10 o 
  -3   0  20     2448.51     2571.39     89.15 o 
  -2   0  20     1064.42     1036.32     53.45 o 
  -1   0  20     1441.84     1551.76     65.44 o 
   0   0  20     2475.41     2541.93     87.89 o 
   1   0  20       14.48       28.34     15.36 o 
   2   0  20     2890.92     3120.36    100.69 o 
   3   0  20      108.86      127.18     37.01 o 
   4   0  20     2426.58     2681.53     91.18 o 
   5   0  20      359.54      416.68     48.39 o 
   6   0  20     1109.72     1165.47     92.73 o 
   7   0  20     1236.12     1275.45     72.04 o 
   8   0  20      864.42      878.30     59.04 o 
   9   0  20      835.96      844.21     59.20 o 
  10   0  20      509.72      595.02     50.67 o 
 -13   1  20       59.34       15.36     19.79 o 
 -12   1  20        0.10        8.76     14.07 o 
 -11   1  20       78.18       50.15     15.26 o 
 -10   1  20       20.09       33.73     13.45 o 
  -9   1  20        7.60        8.57     11.73 o 
  -8   1  20       86.83       53.16     12.40 o 
  -7   1  20        1.11        4.63      9.56 o 
  -6   1  20       18.93       18.26      9.95 o 
  -5   1  20        2.37        6.37      9.12 o 
  -4   1  20       16.73       13.77      9.28 o 
  -3   1  20       64.82       59.13     11.88 o 
  -2   1  20       12.42       15.16      8.73 o 
  -1   1  20      145.66      121.22     14.66 o 
   0   1  20       28.50       19.28     10.34 o 
   1   1  20       74.01       50.60     15.28 o 
   2   1  20       12.87       19.64     10.64 o 
   3   1  20        4.85        4.31     10.13 o 
   4   1  20       38.70       29.38     12.29 o 
   5   1  20       24.70       32.06     12.60 o 
   6   1  20        4.70        3.73     11.30 o 
   7   1  20       53.45       53.56     19.12 o 
   8   1  20       21.28       10.56     17.30 o 
   9   1  20        1.74       -6.03     17.63 o 
  10   1  20       80.76       51.93     24.59 o 
 -12   2  20     1021.50     1062.54     46.20 o 
 -11   2  20      356.97      340.25     43.81 o 
 -10   2  20      600.02      636.64     56.04 o 
  -9   2  20      712.34      716.53     32.66 o 
  -8   2  20      228.09      210.12     27.69 o 
  -7   2  20     1755.32     1751.25     48.72 o 
  -6   2  20        0.90        2.98      9.99 o 
  -5   2  20     2253.78     2394.72     65.22 o 
  -4   2  20      235.31      218.53     23.03 o 
  -3   2  20     1698.05     1760.55     72.06 o 
  -2   2  20     1057.39     1085.51     49.34 o 
  -1   2  20     1295.14     1456.65     51.46 o 
   0   2  20     2098.41     2125.01     76.45 o 
   1   2  20      245.77      282.54     25.04 o 
   2   2  20     1755.16     1788.98     61.19 o 
   3   2  20       91.48       82.39     20.24 o 
   4   2  20     2029.28     2168.01     76.19 o 
   5   2  20      705.86      736.50     46.29 o 
   6   2  20     1586.25     1741.37     68.90 o 
   7   2  20      733.75      788.20     49.04 o 
   8   2  20      287.83      247.16     31.28 o 
   9   2  20      624.69      594.16     52.76 o 
 -10   3  20       67.86       39.06     17.90 o 
  -9   3  20       47.07       36.76     16.90 o 
  -8   3  20      140.43      128.12     21.10 o 
  -7   3  20        8.99        6.78     14.33 o 
  -6   3  20       31.38       47.23     15.88 o 
  -5   3  20        5.52       12.24     12.97 o 
  -4   3  20      288.44      277.88     26.65 o 
  -3   3  20      146.52      100.10     22.34 o 
  -2   3  20      280.04      240.56     33.35 o 
  -1   3  20      240.09      261.55     29.68 o 
   0   3  20       62.21       78.70     19.99 o 
   1   3  20      725.05      701.81     56.71 o 
   2   3  20       46.65       70.13     24.06 o 
   3   3  20      704.22      668.41     56.52 o 
   4   3  20        1.58       -2.51     18.08 o 
   5   3  20       65.30       51.99     24.47 o 
   6   3  20       50.66       41.89     21.40 o 
   7   3  20       45.06       25.52     21.59 o 
   8   3  20      148.83       88.47     29.58 o 
  -7   4  20      808.99      889.03     46.33 o 
  -6   4  20        5.54       -1.12     17.57 o 
  -5   4  20      932.24      963.43     62.89 o 
  -4   4  20      473.02      497.26     47.81 o 
  -3   4  20      941.53      963.21     67.57 o 
  -2   4  20      525.95      456.68     83.31 o 
  -1   4  20      243.43      177.07     34.45 o 
   0   4  20      602.74      462.72     70.49 o 
   1   4  20       37.05       19.61     21.62 o 
   2   4  20      857.77      856.37     68.70 o 
   3   4  20       12.60       28.92     23.38 o 
   4   4  20      573.03      495.54     52.89 o 
   5   4  20       91.89       54.83     27.75 o 
 -12   1  21       43.69       48.06     20.59 o 
 -11   1  21     1948.18     2086.40     61.02 o 
 -10   1  21      117.14       94.36     16.96 o 
  -9   1  21     1539.45     1511.50     61.49 o 
  -8   1  21      740.71      746.91     48.10 o 
  -7   1  21     1189.75     1113.25     42.00 o 
  -6   1  21     1454.43     1455.38     41.45 o 
  -5   1  21      291.26      265.39     28.11 o 
  -4   1  21     2047.87     2025.88     50.17 o 
  -3   1  21       32.08       16.91     12.02 o 
  -2   1  21     2156.43     2211.76     60.69 o 
  -1   1  21      220.28      190.97     26.63 o 
   0   1  21     1844.44     1987.99     53.71 o 
   1   1  21     1219.33     1298.23     65.99 o 
   2   1  21      579.07      617.60     40.51 o 
   3   1  21     1704.69     1928.94     80.37 o 
   4   1  21       17.40        7.78     11.62 o 
   5   1  21     1671.86     1848.02    111.27 o 
   6   1  21      178.98      163.42     24.87 o 
   7   1  21     1505.23     1688.22     93.80 o 
   8   1  21      487.96      533.83     90.48 o 
   9   1  21      589.47      586.86     52.10 o 
 -11   2  21        1.43       14.88     16.13 o 
 -10   2  21      217.96      171.32     21.03 o 
  -9   2  21        4.03        9.01     12.57 o 
  -8   2  21      152.45      113.06     16.45 o 
  -7   2  21       54.10       33.99     12.77 o 
  -6   2  21        1.71        4.45     11.45 o 
  -5   2  21      101.24      114.46     21.10 o 
  -4   2  21       11.84        9.89     13.84 o 
  -3   2  21       82.68       64.34     16.50 o 
  -2   2  21        4.06       13.84     13.04 o 
  -1   2  21       76.48       53.76     14.01 o 
   0   2  21      104.56       76.48     15.59 o 
   1   2  21      119.64       89.87     17.83 o 
   2   2  21      148.71      136.17     23.87 o 
   3   2  21       55.86       36.95     18.43 o 
   4   2  21      325.63      319.66     32.97 o 
   5   2  21        0.06        5.00     17.04 o 
   6   2  21       50.90       72.96     22.68 o 
   7   2  21        7.21       -1.85     17.90 o 
   8   2  21       13.01        4.36     19.77 o 
  -9   3  21     1053.17     1055.44     63.47 o 
  -8   3  21      158.31      137.38     22.10 o 
  -7   3  21      531.34      472.96     38.58 o 
  -6   3  21      711.52      722.43     55.09 o 
  -5   3  21      130.10       71.28     20.26 o 
  -4   3  21     1541.05     1669.94     67.11 o 
  -3   3  21        3.30       -3.62     13.63 o 
  -2   3  21     1213.64     1162.28    105.10 o 
  -1   3  21      350.94      364.93     34.62 o 
   0   3  21      879.57      761.09     61.15 o 
   1   3  21      774.73      760.04     54.82 o 
   2   3  21      347.06      255.23     30.51 o 
   3   3  21      812.63      683.17     45.47 o 
   4   3  21       65.73       59.76     25.12 o 
   5   3  21      843.50      860.64     97.87 o 
   6   3  21       13.61       19.27     21.70 o 
  -5   4  21      119.57       86.51     32.62 o 
  -4   4  21       22.61       11.98     23.96 o 
  -3   4  21      237.27      203.36     36.55 o 
  -2   4  21       63.76       70.32     40.94 o 
  -1   4  21      244.22      207.90     71.24 o 
   0   4  21      143.92      145.60     33.41 o 
   1   4  21       92.82       77.87     27.74 o 
   2   4  21      173.15      134.38     43.57 o 
 -11   0  22      144.84      150.46     35.44 o 
 -10   0  22     1881.76     2334.06    107.09 o 
  -9   0  22        0.03       11.17     22.43 o 
  -8   0  22     2168.42     2463.40    107.54 o 
  -7   0  22      191.41      152.16     38.47 o 
  -6   0  22     1705.22     1762.27     75.86 o 
  -5   0  22     1072.29      988.25     56.65 o 
  -4   0  22     1385.28     1284.75     63.38 o 
  -3   0  22     1558.83     1603.75    103.09 o 
  -2   0  22      241.02      225.20     29.70 o 
  -1   0  22     1360.54     1454.74    124.37 o 
   0   0  22        0.21        8.68     16.55 o 
   1   0  22     2139.19     2337.79    100.87 o 
   2   0  22      252.08      173.92     28.83 o 
   3   0  22     1147.29     1253.53     61.30 o 
   4   0  22     1126.45     1270.70     89.16 o 
   5   0  22      336.52      315.63     41.28 o 
   6   0  22     1328.95     1335.44    189.62 o 
   7   0  22        1.76        8.24     20.23 o 
   8   0  22     1014.69     1006.81     64.26 o 
 -10   1  22        4.84       12.65     16.17 o 
  -9   1  22       11.79        1.54     15.33 o 
  -8   1  22        0.98        5.09     13.69 o 
  -7   1  22       88.36       88.02     17.98 o 
  -6   1  22        1.36        0.65     12.13 o 
  -5   1  22       12.73        5.46     11.89 o 
  -4   1  22        0.22       -3.55     11.02 o 
  -3   1  22        0.54       -1.74     10.83 o 
  -2   1  22       37.54       42.52     13.06 o 
  -1   1  22       16.40        9.92     11.47 o 
   0   1  22       32.52       24.03     15.43 o 
   1   1  22        0.44       16.26     11.48 o 
   2   1  22       50.54       44.46     13.22 o 
   3   1  22       11.89        8.68     12.28 o 
   4   1  22       84.82       82.97     15.98 o 
   5   1  22       51.16       58.53     20.28 o 
   6   1  22        2.43       13.08     18.40 o 
   7   1  22       94.99       79.10     23.04 o 
   8   1  22        1.99       -8.55     18.82 o 
  -9   2  22        7.35       17.59     15.72 o 
  -8   2  22     1930.13     2021.09     80.11 o 
  -7   2  22      189.21      174.42     25.03 o 
  -6   2  22     1742.69     1783.38    126.96 o 
  -5   2  22      572.75      539.13     61.95 o 
  -4   2  22      777.72      812.49     43.11 o 
  -3   2  22     1418.34     1458.53     89.32 o 
  -2   2  22       78.72       30.06     14.18 o 
  -1   2  22     1462.41     1557.99     59.84 o 
   0   2  22       20.17       20.05     17.38 o 
   1   2  22     1276.47     1268.93     70.76 o 
   2   2  22      370.83      392.67     36.80 o 
   3   2  22      689.56      663.39     46.00 o 
   4   2  22      542.24      542.64     54.84 o 
   5   2  22      167.43      126.31     25.59 o 
   6   2  22      687.22      722.56     66.48 o 
  -7   3  22      297.25      289.25     32.31 o 
  -6   3  22      125.52      125.96     24.53 o 
  -5   3  22      127.57      107.18     22.72 o 
  -4   3  22      135.88       93.39     22.45 o 
  -3   3  22       31.45        8.31     16.97 o 
  -2   3  22      201.54      139.31     24.77 o 
  -1   3  22        0.07       -6.66     16.21 o 
   0   3  22      161.32      142.21     25.32 o 
   1   3  22       28.08       28.22     18.89 o 
   2   3  22       58.72       44.23     20.41 o 
   3   3  22       45.70       47.58     25.56 o 
   4   3  22      122.23       66.55     29.63 o 
  -9   1  23      996.04     1115.60     51.60 o 
  -8   1  23       78.80       83.28     20.60 o 
  -7   1  23     1840.36     1957.73     64.73 o 
  -6   1  23       47.31       28.94     14.32 o 
  -5   1  23     2417.21     2622.33     70.05 o 
  -4   1  23      292.30      249.85     32.62 o 
  -3   1  23     1877.29     1968.46     62.48 o 
  -2   1  23     1083.40     1077.77     41.53 o 
  -1   1  23      629.56      593.28     31.63 o 
   0   1  23     1182.13     1140.46     54.52 o 
   1   1  23      161.93      132.95     24.53 o 
   2   1  23     1210.81     1256.60     43.59 o 
   3   1  23       18.53        1.00     13.26 o 
   4   1  23     1090.89     1159.42     58.27 o 
   5   1  23      265.11      255.36     35.78 o 
   6   1  23      492.83      449.55     51.08 o 
  -7   2  23       85.26       46.76     19.72 o 
  -6   2  23      170.06      138.68     24.53 o 
  -5   2  23        3.66        1.92     16.45 o 
  -4   2  23       85.30       65.11     17.07 o 
  -3   2  23       83.60       40.07     16.03 o 
  -2   2  23       63.77       49.11     16.33 o 
  -1   2  23       58.05       40.63     17.81 o 
   0   2  23        3.75        9.89     18.49 o 
   1   2  23      103.61      106.08     30.03 o 
   2   2  23        0.28       15.50     18.78 o 
   3   2  23       63.60       59.84     22.11 o 
   4   2  23        3.29        5.41     19.74 o 
  -3   3  23      996.32      975.46    104.44 o 
  -2   3  23      447.19      386.72     39.93 o 
  -1   3  23      505.17      459.62     40.01 o 
   0   3  23      683.34      803.91     51.31 o 
  -7   0  24      576.71      574.02     53.86 o 
  -6   0  24     1155.24     1147.89    130.37 o 
  -5   0  24       24.34       -0.86     19.60 o 
  -4   0  24     1829.20     1919.90     81.65 o 
  -3   0  24      208.26      161.40     60.21 o 
  -2   0  24     3139.43     3520.60    144.45 o 
  -1   0  24      563.46      502.27     43.16 o 
   0   0  24     1216.47     1302.91     65.75 o 
   1   0  24      772.43      711.13     49.72 o 
   2   0  24      248.89      152.71     34.57 o 
   3   0  24     1051.76     1133.61     60.80 o 
   4   0  24       73.34       43.22     21.57 o 
  -6   1  24        8.41        6.62     14.66 o 
  -5   1  24      159.72      134.79     20.46 o 
  -4   1  24       36.94       47.22     15.31 o 
  -3   1  24       38.91       36.92     14.36 o 
  -2   1  24        5.51        7.24     13.23 o 
  -1   1  24        0.22       14.23     13.37 o 
   0   1  24      123.21      152.26     19.84 o 
   1   1  24       14.58       13.19     13.03 o 
   2   1  24       24.08       13.72     19.16 o 
   3   1  24        1.37        3.54     17.54 o 
  -3   2  24        3.63       12.36     17.68 o 
  -2   2  24     1296.75     1187.47     55.55 o 
  -1   2  24      357.03      434.52     48.18 o 
   0   2  24     1034.67     1062.98     58.98 o 
                                                 
